# Supplementary material for: CRISPR-Cas is beneficial in plasmid competition, but limited by competitor toxin–antitoxin activity when horizontally transferred
Source: PLoS Biol. 2026 Feb 19;24(2):e3003658. doi: 10.1371/journal.pbio.3003658 (PMC12945316; doi:10.1371/journal.pbio.3003658)
Supplement: S1 Data — (XLSX) [file pbio.3003658.s009.xlsx]

## Sheet: Supplementary Data
Supplementary data to:
CRISPR-Cas is beneficial in plasmid competition, but limited by competitor toxin-antitoxin activity when horizontally transferred.
David Sünderhauf, Jahn R. Ringger, Leighton J. Payne, Rafael Pinilla-Redondo, William H. Gaze, Sam P. Brown, Stineke van Houte.
bioRxiv, 2026
Raw and processed experimental data can be found in each tab of the excel spreadsheet.
Two-strain competition (Figure 2)
Raw data; 2
Raw counts and dilution factor counted at ("3" means colonies were counted at a 10^-3 dilution) for each sample, in triplicate. Plate refers to selection used; C - Chloramphenicol, T - Trimethoprim, K - Kanamycin, G - Gentamicin.
Competitive ratio; 2
"comprat" is the Competitive Ratio plotted in Figure 2. CRISPR_action = defence values are plotted in panel 2C; CRISPR_action = offence values are plotted in panel 2D.
Bioinformatics statistical analysis (Figure 3, Figure S6)
observed vs expected; 3B
data for and test statistics after chi-squared test presented in Figure 3B. Note that all data are presented in contingency tables in Figure S6, but only the data for has_ta = TRUE & targeted = TRUE are presented in Figure 3B
observed vs expected; 3C
data for and test statistics after Fisher's exact test presented in Figure 3C.
Three-strain competition (Figure S1-2)
StrepR plating; S1
CFU/mL derived from triplicate droplet plates of each sample as above, on LB (total), Cp, Gm, and Sm selective plates. S_prop is the ratio of Sm / total and is plotted in Figure S1.
Note that these plate counts were derived from frozen glycerol stocks of the experiment above at a different time, so absolute CFU/mL do not exactly correspond with values in the first data tab.
Raw data (direct); S2
Raw counts and dilution factor counted at ("-3" means colonies were counted at a 10^-3 dilution) for each sample.
Raw data (stamp); S2
Binary data indicating which colonies grew on each selective plate (LB - no selection; C - chloramphenicol, G - gentamicin, T - trimethoprim, K - kanamycin, S - streptomycin. true – growth; false – no growth). "Type" indicates whether a sample was treatment or control, "pKJK5_type" indicates whether CRISPR-Cas was turned on (targeting) or off (non-targeting), Bystander indicates whether TA was tu…
Proportional data and competitive ratio; S2
‘readout’ indicates which readout method was used to calculate plasmid proportion. ‘Direct_selection’ refers to direct selective plating; ‘stamp_plating’ refers to stamp plating. Columns “pKJK5” and “RP4” indicate the proportion of each host occupied by the respective plasmid, “competitive_ratio” is plotted in Figure S2. Host = S values are plotted in panel S2C; Host = C values are plotted in pan…
Two-strain competitions (Figure S3)
Raw data; S3
"Batch" and "Position" refer to where in the vacuum pump the sample was included. These variables were included in test statistical models and found not to be significant / significant only because of their correlation with treatment.
Donor / Recipient OD pre- and post-adjust refer to measured OD600 of strains before and after washing and adjusting OD. These variables were included in test statistical models and found not to be significant / significant only because of their correlation with treatment.
”pKJK5_variant” refers to whether CRISPR-Cas is on (aphA99) or off (nt2). Columns from L onwards list the triplicate values for colony counts on different selective plate, together with the dilution they were counted at (e.g. “5” refers to “10-5”). LB – no selection, C – chloramphenicol, T – trimethoprim, K – Kanamycin or Gentamicin (for pHERD99 treatments). No replicate counts exist for RP4 + by…
Competitive Ratio; S3
"Batch" and "Position" as above.
"comprat" is the competitive ratio and is plotted in Figure S3. “plasmid_backbone” refers to the panel values are plotted in; RP4_(bystander) – panel A; RP4 – panel B; pOGG99 – panel C; pHERD99 – panel D; pSEVA251-99 – panel E.
Three-strain competition (Figure S4)
Raw data; S4
Proportion of hosts carrying RP4 assessed by selective plating using ampicillin or kanamycin after a pilot experiment lacking bystander plasmids. Hosts include S (DH5a::SmR; pKJK5 host - panel A), C (DH5a::CmR; RP4 host - panel B), and G (DH5a::GmR; naïve host - panel C).
Bioinformatics dataset (Figure S5)
Cas counts; 5A
Plasmid-borne Cas operon types; Figure S5A
CRISPR counts; 5A
Plasmid-borne CRISPR array types; Figure S5A
TA counts; 5B
Counts of TA systems on plasmids targeted by plasmid-borne CRISPR-Cas systems; Figure S5B
TA compatibility network
TA families on targeted plasmids (Target), alongside antitoxin (AT) families on targeting CRISPR-Cas plasmids. (Source Data for calculating data presented in Figure 3C)

## Sheet: Raw data; 2
Replicate	CRISPR	TA	Plate	Count_1	Dilution_1	Count_2	Dilution_2	Count_3	Dilution_3
1	on	on	LB	29	5	36	5	28	5
1	on	on	G	2	6	2	6	3	6
1	on	on	C	5	5	3	5	3	5
1	on	on	GT	20	5	17	5	19	5
1	on	on	GK	18	0	18	0	8	0
1	on	on	CT	7	2	7	2	5	2
1	on	on	CK	24	4	14	4	22	4
2	on	on	LB	13	5	7	5	3	5
2	on	on	G	1	6	12	5	4	5
2	on	on	C	13	4	14	4	25	4
2	on	on	GT	8	5	6	5	5	5
2	on	on	GK	13	0	14	0	14	0
2	on	on	CT	2	2	20	1	26	1
2	on	on	CK	20	4	12	4	16	4
3	on	on	LB	9	5	3	5	13	5
3	on	on	G	20	5	19	5	16	5
3	on	on	C	12	4	15	4	22	4
3	on	on	GT	16	5	20	5	11	5
3	on	on	GK	20	0	15	0	13	0
3	on	on	CT	28	1	25	1	3	2
3	on	on	CK	16	4	15	4	8	4
4	on	on	LB	11	5	10	5	12	5
4	on	on	G	8	5	10	5	6	5
4	on	on	C	11	4	8	4	4	4
4	on	on	GT	12	5	16	5	15	5
4	on	on	GK	14	0	8	0	12	0
4	on	on	CT	2	2	1	2	3	2
4	on	on	CK	5	4	5	4	5	4
5	on	on	LB	6	6	3	6	3	6
5	on	on	G	20	5	19	5	16	5
5	on	on	C	25	4	22	4	28	4
5	on	on	GT	2	6	3	6	2	6
5	on	on	GK	10	0	8	0	10	0
5	on	on	CT	3	2	2	2	3	2
5	on	on	CK	29	4	20	4	23	4
1	on	off	LB	19	5	17	5	11	5
1	on	off	G	9	5	10	5	9	5
1	on	off	C	3	5	3	5	5	5
1	on	off	GT	14	5	17	5	11	5
1	on	off	GK	10	0	7	0	6	0
1	on	off	CT	24	4	20	4	20	4
1	on	off	CK	39	3	38	3	35	3
2	on	off	LB	18	5	15	5	10	5
2	on	off	G	8	5	6	5	6	5
2	on	off	C	6	5	17	4	20	4
2	on	off	GT	8	5	4	5	9	5
2	on	off	GK	17	0	10	0	16	0
2	on	off	CT	20	4	4	5	2	5
2	on	off	CK	22	3	23	3	28	3
3	on	off	LB	19	5	24	5	15	5
3	on	off	G	11	5	13	5	5	5
3	on	off	C	4	5	6	5	6	5
3	on	off	GT	10	5	14	5	10	5
3	on	off	GK	11	0	6	0	16	0
3	on	off	CT	10	5	8	5	6	5
3	on	off	CK	40	3	39	3	28	3
4	on	off	LB	25	5	12	5	14	5
4	on	off	G	8	5	14	5	7	5
4	on	off	C	9	5	3	5	8	5
4	on	off	GT	13	5	13	5	11	5
4	on	off	GK	6	0	7	0	9	0
4	on	off	CT	5	5	5	5	7	5
4	on	off	CK	42	3	62	3	50	3
5	on	off	LB	12	5	13	5	10	5
5	on	off	G	7	5	11	5	9	5
5	on	off	C	4	5	2	5	4	5
5	on	off	GT	17	5	9	5	13	5
5	on	off	GK	1	0	21	0	13	0
5	on	off	CT	5	5	5	5	4	5
5	on	off	CK	2	3	24	3	18	3
1	off	on	LB	12	5	16	5	11	5
1	off	on	G	28	5	16	5	18	5
1	off	on	C	29	4	22	4	14	4
1	off	on	GT	23	5	14	5	16	5
1	off	on	GK	19	5	14	5	18	5
1	off	on	CT	3	5	3	5	4	5
1	off	on	CK	31	4	32	4	21	4
2	off	on	LB	13	5	12	5	17	5
2	off	on	G	21	5	16	5	11	5
2	off	on	C	10	4	9	4	5	4
2	off	on	GT	17	5	16	5	12	5
2	off	on	GK	8	5	5	5	5	5
2	off	on	CT	40	3	5	4	5	4
2	off	on	CK	10	4	5	4	13	4
3	off	on	LB	29	5	14	5	18	5
3	off	on	G	17	5	12	5	22	5
3	off	on	C	17	4	29	4	2	5
3	off	on	GT	13	5	18	5	19	5
3	off	on	GK	8	5	19	5	8	5
3	off	on	CT	13	4	9	4	5	4
3	off	on	CK	22	4	33	4	25	4
4	off	on	LB	30	5	15	5	17	5
4	off	on	G	19	5	17	5	23	5
4	off	on	C	5	5	3	5	4	5
4	off	on	GT	17	5	13	5	20	5
4	off	on	GK	10	5	16	5	15	5
4	off	on	CT	13	4	10	4	11	4
4	off	on	CK	24	4	25	4	23	4
5	off	on	LB	21	5	12	5	20	5
5	off	on	G	11	5	2	6	13	5
5	off	on	C	31	4	20	4	21	4
5	off	on	GT	19	5	7	5	12	5
5	off	on	GK	11	5	8	5	12	5
5	off	on	CT	6	4	9	4	13	4
5	off	on	CK	6	5	2	5	3	5
1	off	off	LB	26	5	21	5	16	5
1	off	off	G	18	5	12	5	16	5
1	off	off	C	12	4	4	4	4	4
1	off	off	GT	12	5	14	5	27	5
1	off	off	GK	8	5	9	5	10	5
1	off	off	CT	11	4	9	4	15	4
1	off	off	CK	22	3	28	3	26	3
2	off	off	LB	18	5	3	6	2	6
2	off	off	G	15	5	23	5	14	5
2	off	off	C	11	4	23	4	9	4
2	off	off	GT	22	5	17	5	18	5
2	off	off	GK	12	5	10	5	7	5
2	off	off	CT	6	4	4	4	4	4
2	off	off	CK	27	3	43	3	42	3
3	off	off	LB	2	6	24	5	4	6
3	off	off	G	25	5	14	5	17	5
3	off	off	C	5	4	6	4	8	4
3	off	off	GT	20	5	23	5	24	5
3	off	off	GK	11	5	16	5	13	5
3	off	off	CT	8	4	8	4	16	4
3	off	off	CK	39	3	44	3	14	3
4	off	off	LB	2	6	5	6	6	6
4	off	off	G	17	5	18	5	20	5
4	off	off	C	10	4	10	4	12	4
4	off	off	GT	11	5	11	5	16	5
4	off	off	GK	8	5	9	5	10	5
4	off	off	CT	11	4	5	4	6	4
4	off	off	CK	12	3	15	3	19	3
5	off	off	LB	8	6	7	6	4	6
5	off	off	G	18	5	13	5	23	5
5	off	off	C	12	4	8	4	8	4
5	off	off	GT	23	5	20	5	25	5
5	off	off	GK	9	5	9	5	15	5
5	off	off	CT	2	4	4	4	6	4
5	off	off	CK	21	3	42	3	32	3

## Sheet: Competitive Ratio; 2
Replicate	CRISPR	TA	CRISPR_action	comprat
1	on	on	defence	5.104735350520013
1	on	on	offence	-2.4994
2	on	on	defence	4.665969744233093
2	on	on	offence	-2.8617
3	on	on	defence	4.99086
3	on	on	offence	-2.67199
4	on	on	defence	5.101989538537332
4	on	on	offence	-2.39794
5	on	on	defence	5.3979400086720375
5	on	on	offence	-2.95424
1	on	off	defence	5.261521454380308
1	on	off	offence	0.7569619513137056
2	on	off	defence	4.688750839154332
2	on	off	offence	1.0397671268714876
3	on	off	defence	5.012964977164367
3	on	off	offence	1.3508274640263964
4	on	off	defence	5.225779043244788
4	on	off	offence	1.0429282005418108
5	on	off	defence	5.046996562676224
5	on	off	offence	1.5026753591920505
1	off	on	defence	0.016705693502852715
1	off	on	offence	0.0757207
2	off	on	defence	0.39794000867203755
2	off	on	offence	-0.30103
3	off	on	defence	0.1549019599857432
3	off	on	offence	-0.471726
4	off	on	defence	0.0861861
4	off	on	offence	-0.325854
5	off	on	defence	0.0884219
5	off	on	offence	-0.594235
1	off	off	defence	0.2929121054418018
1	off	off	offence	0.6632544520694843
2	off	off	defence	0.29347685777353527
2	off	off	offence	0.09691
3	off	off	defence	0.22401481137286405
3	off	off	offence	0.5183782440536612
4	off	off	defence	0.14841983245782286
4	off	off	offence	0.6796648491406322
5	off	off	defence	0.3139949728283488
5	off	off	offence	0.10145764075877704

## Sheet: observed vs expected; 3B
group	has_ta	targeted	observed_count	expected_count	standard_error	direction	residual	p_value	significance
All	FALSE	FALSE	9953	9784.78	98.918	More than expected	1.70061	0.0890163	N.S.
All	TRUE	FALSE	6535	6703.22	81.8732	Less than expected	-2.05465	0.0399126	< 0.05
All	FALSE	TRUE	627	795.221	28.1997	Less than expected	-5.96535	2.44103e-09	< 0.001
All	TRUE	TRUE	713	544.779	23.3405	More than expected	7.20726	5.709e-13	< 0.001
Type IV	FALSE	FALSE	10374	10131.9	100.658	More than expected	2.40472	0.0161847	< 0.05
Type IV	TRUE	FALSE	6699	6941.05	83.313	Less than expected	-2.90535	0.00366839	< 0.01
Type IV	FALSE	TRUE	206	448.054	21.1673	Less than expected	-11.4353	2.78654e-30	< 0.001
Type IV	TRUE	TRUE	549	306.946	17.5199	More than expected	13.8159	2.0428e-43	< 0.001
Non-type IV	FALSE	FALSE	10168	10305.2	101.515	Less than expected	-1.35186	0.176421	N.S.
Non-type IV	TRUE	FALSE	7197	7059.77	84.0224	More than expected	1.63329	0.102407	N.S.
Non-type IV	FALSE	TRUE	412	274.767	16.5761	More than expected	8.27899	1.24219e-16	< 0.001
Non-type IV	TRUE	TRUE	51	188.233	13.7198	Less than expected	-10.0026	1.48501e-23	< 0.001

## Sheet: observed vs expected; 3C
group	category	count	lower	upper	residual	p_value
Type IV	Observed	352			-5.43353	1.32169e-05
Type IV	Expected	362.768	359	366	-5.43353	1.32169e-05
Non-type IV	Observed	15			5.43353	1.32169e-05
Non-type IV	Expected	4.23249	1	8	5.43353	1.32169e-05

## Sheet: StrepR plating; S1
par_status	CRISPR_status	SampleID	Total	Cp	Gm	Sm	S_prop
OFF	ON	16	466666666.6666667	86666666.66666667	206666666.66666666	466666666.6666667	1
OFF	ON	17	1133333333.3333333	140000000	200000000	600000000	0.5294117647058824
OFF	ON	18	1266666666.6666667	93333333.33333333	146666666.66666666	760000000	0.6
OFF	ON	19	1200000000	74000000	153333333.33333334	933333333.3333334	0.7777777777777778
OFF	ON	20	1800000000	100000000	200000000	1400000000	0.7777777777777778
ON	ON	6	193333333.33333334	2466666.6666666665	28666666.666666668	206666666.66666666	1.0689655172413792
ON	ON	7	76666666.66666667	1200000	18666666.666666668	93333333.33333333	1.217391304347826
ON	ON	8	180000000	1333333.3333333333	21333333.333333332	100000000	0.5555555555555556
ON	ON	9	94666666.66666667	1733333.3333333333	26666666.666666668	120000000	1.2676056338028168
ON	ON	10	26666666.666666668	186666.66666666666	4400000	28666666.666666668	1.075
OFF	OFF	11	253333333.33333334	47333333.333333336	240000000	154666666.66666666	0.6105263157894736
OFF	OFF	12	320000000	56000000	280000000	346666666.6666667	1.0833333333333335
OFF	OFF	13	286666666.6666667	47333333.333333336	266666666.66666666	313333333.3333333	1.0930232558139534
OFF	OFF	14	153333333.33333334	38666666.666666664	200000000	266666666.66666666	1.7391304347826084
OFF	OFF	15	233333333.33333334	32666666.666666668	200000000	333333333.3333333	1.4285714285714284
ON	OFF	1	140000000	600000	19333333.333333332	86666666.66666667	0.6190476190476191
ON	OFF	2	93333333.33333333	3133333.3333333335	25333333.333333332	110666666.66666667	1.1857142857142857
ON	OFF	3	113333333.33333333	3533333.3333333335	20000000	186666666.66666666	1.6470588235294117
ON	OFF	4	93333333.33333333	2666666.6666666665	55333333.333333336	100000000	1.0714285714285714
ON	OFF	5	153333333.33333334	1800000	46000000	146666666.66666666	0.9565217391304347

## Sheet: Raw data (direct); S2
Sample	S_host	C_host	G_host	Bystander	LB_count	LB_dilution	Cm_count	Cm_dilution	CmKm_count	CmKm_dilution	CmTmp_count	CmTmp_dilution	CmTmpKm_count	CmTmpKm_dilution	Gm_count	Gm_dilution	GmKm_count	GmKm_dilution	GmTmp_count	GmTmp_dilution	GmTmpKm_count	GmTmpKm_dilution
1_1	nt2	RP4	empty	pCDF1b_par	28	-4	21	-3	10	-3	6	-3	10	-3	24	-3	3	-3	15	-3	7	-3
1_2	nt2	RP4	empty	pCDF1b_par	19	-4	7	-3	4	-3	6	-3	4	-3	34	-3	9	-3	10	-3	17	-3
1_3	nt2	RP4	empty	pCDF1b_par	15	-4	17	-3	19	-3	8	-3	18	-3	20	-3	26	-3	17	-3	10	-3
1_4	nt2	RP4	empty	pCDF1b_par	8	-4	8	-3	7	-3	6	-3	10	-3	10	-3	4	-3	5	-3	5	-3
1_5	nt2	RP4	empty	pCDF1b_par	13	-4	12	-3	9	-3	11	-3	7	-3	13	-3	4	-3	8	-3	4	-3
1_6	aphA99	RP4	empty	pCDF1b_par	17	-4	18	-3	21	-2	11	-3	0	0	14	-3	11	-2	7	-3	0	0
1_7	aphA99	RP4	empty	pCDF1b_par	3	-5	21	-3	45	-2	10	-3	0	0	22	-3	17	-2	14	-3	0	0
1_8	aphA99	RP4	empty	pCDF1b_par	9	-5	8	-4	20	-3	16	-3	0	0	39	-3	42	-2	33	-3	0	0
1_9	aphA99	RP4	empty	pCDF1b_par	2	-5	7	-4	14	-3	24	-3	1	0	30	-3	56	-2	13	-3	0	0
1_10	aphA99	RP4	empty	pCDF1b_par	3	-5	42	-3	10	-3	25	-3	1	0	26	-3	41	-2	20	-3	0	0
2_1	nt2	RP4	empty	pCDF1b	14	-4	15	-3	23	-3	18	-2	25	-2	19	-4	18	-4	27	-3	26	-3
2_2	nt2	RP4	empty	pCDF1b	29	-4	7	-3	17	-3	5	-2	9	-2	30	-4	22	-4	30	-3	31	-3
2_3	nt2	RP4	empty	pCDF1b	20	-4	8	-3	6	-3	5	-2	3	-2	14	-4	21	-4	16	-3	20	-3
2_4	nt2	RP4	empty	pCDF1b	17	-4	8	-3	12	-3	5	-2	10	-2	17	-4	16	-4	13	-3	18	-3
2_5	nt2	RP4	empty	pCDF1b	18	-4	12	-3	5	-3	9	-2	14	-2	14	-4	12	-4	18	-3	23	-3
2_6	aphA99	RP4	empty	pCDF1b	4	-4	18	-2	11	-2	7	0	6	0	4	-3	2	-3	9	-2	19	0
2_7	aphA99	RP4	empty	pCDF1b	4	-4	16	-2	14	-2	10	0	6	0	6	-3	3	-3	21	-2	13	0
2_8	aphA99	RP4	empty	pCDF1b	8	-4	34	-2	31	-2	10	0	8	0	7	-3	6	-3	29	-2	15	0
2_9	aphA99	RP4	empty	pCDF1b	12	-4	21	-2	10	-2	15	0	12	0	5	-3	2	-3	28	-2	26	0
2_10	aphA99	RP4	empty	pCDF1b	11	-4	29	-2	32	-2	16	0	11	0	3	-3	6	-3	26	-2	33	0

## Sheet: Raw data (stamp); S2
Sample	batch	position	Clone	Well	LB	C	G	S	K	T	type	pKJK5_type	Bystander	pKJK5_present	RP4_present	empty_host_present
1-1	1	1	1	A1	TRUE	FALSE	FALSE	TRUE	FALSE	TRUE	treatment	non-targeting	pCDF1b_par	TRUE	TRUE	TRUE
1-1	1	1	2	A2	TRUE	TRUE	FALSE	TRUE	TRUE	FALSE	treatment	non-targeting	pCDF1b_par	TRUE	TRUE	TRUE
1-1	1	1	3	A3	TRUE	TRUE	FALSE	TRUE	TRUE	TRUE	treatment	non-targeting	pCDF1b_par	TRUE	TRUE	TRUE
1-1	1	1	4	A4	FALSE	FALSE	FALSE	FALSE	FALSE	FALSE	treatment	non-targeting	pCDF1b_par	TRUE	TRUE	TRUE
1-1	1	1	5	A5	FALSE	FALSE	FALSE	FALSE	FALSE	FALSE	treatment	non-targeting	pCDF1b_par	TRUE	TRUE	TRUE
1-1	1	1	6	A6	TRUE	TRUE	FALSE	TRUE	TRUE	FALSE	treatment	non-targeting	pCDF1b_par	TRUE	TRUE	TRUE
1-1	1	1	7	A7	TRUE	FALSE	FALSE	TRUE	FALSE	TRUE	treatment	non-targeting	pCDF1b_par	TRUE	TRUE	TRUE
1-1	1	1	8	A8	FALSE	FALSE	FALSE	FALSE	FALSE	FALSE	treatment	non-targeting	pCDF1b_par	TRUE	TRUE	TRUE
1-1	1	1	9	A9	TRUE	FALSE	FALSE	TRUE	FALSE	TRUE	treatment	non-targeting	pCDF1b_par	TRUE	TRUE	TRUE
1-1	1	1	10	A10	TRUE	FALSE	FALSE	TRUE	FALSE	TRUE	treatment	non-targeting	pCDF1b_par	TRUE	TRUE	TRUE
1-1	1	1	11	A11	FALSE	FALSE	FALSE	FALSE	FALSE	FALSE	treatment	non-targeting	pCDF1b_par	TRUE	TRUE	TRUE
1-1	1	1	12	A12	TRUE	FALSE	FALSE	TRUE	FALSE	TRUE	treatment	non-targeting	pCDF1b_par	TRUE	TRUE	TRUE
1-1	1	1	13	B1	TRUE	TRUE	FALSE	TRUE	TRUE	FALSE	treatment	non-targeting	pCDF1b_par	TRUE	TRUE	TRUE
1-1	1	1	14	B2	TRUE	TRUE	FALSE	TRUE	TRUE	FALSE	treatment	non-targeting	pCDF1b_par	TRUE	TRUE	TRUE
1-1	1	1	15	B3	FALSE	FALSE	FALSE	FALSE	FALSE	FALSE	treatment	non-targeting	pCDF1b_par	TRUE	TRUE	TRUE
1-1	1	1	16	B4	FALSE	FALSE	FALSE	FALSE	FALSE	FALSE	treatment	non-targeting	pCDF1b_par	TRUE	TRUE	TRUE
1-1	1	1	17	B5	TRUE	TRUE	FALSE	TRUE	TRUE	FALSE	treatment	non-targeting	pCDF1b_par	TRUE	TRUE	TRUE
1-1	1	1	18	B6	TRUE	TRUE	FALSE	TRUE	TRUE	FALSE	treatment	non-targeting	pCDF1b_par	TRUE	TRUE	TRUE
1-1	1	1	19	B7	FALSE	FALSE	FALSE	FALSE	FALSE	FALSE	treatment	non-targeting	pCDF1b_par	TRUE	TRUE	TRUE
1-1	1	1	20	B8	TRUE	FALSE	FALSE	TRUE	FALSE	TRUE	treatment	non-targeting	pCDF1b_par	TRUE	TRUE	TRUE
1-1	1	1	21	B9	TRUE	TRUE	FALSE	TRUE	TRUE	FALSE	treatment	non-targeting	pCDF1b_par	TRUE	TRUE	TRUE
1-1	1	1	22	B10	TRUE	TRUE	FALSE	TRUE	TRUE	FALSE	treatment	non-targeting	pCDF1b_par	TRUE	TRUE	TRUE
1-1	1	1	23	B11	TRUE	FALSE	FALSE	TRUE	FALSE	TRUE	treatment	non-targeting	pCDF1b_par	TRUE	TRUE	TRUE
1-1	1	1	24	B12	FALSE	FALSE	FALSE	FALSE	FALSE	FALSE	treatment	non-targeting	pCDF1b_par	TRUE	TRUE	TRUE
1-1	1	1	25	C1	FALSE	FALSE	FALSE	FALSE	FALSE	FALSE	treatment	non-targeting	pCDF1b_par	TRUE	TRUE	TRUE
1-1	1	1	26	C2	FALSE	FALSE	FALSE	FALSE	FALSE	FALSE	treatment	non-targeting	pCDF1b_par	TRUE	TRUE	TRUE
1-1	1	1	27	C3	FALSE	FALSE	FALSE	FALSE	FALSE	FALSE	treatment	non-targeting	pCDF1b_par	TRUE	TRUE	TRUE
1-1	1	1	28	C4	FALSE	FALSE	FALSE	FALSE	FALSE	FALSE	treatment	non-targeting	pCDF1b_par	TRUE	TRUE	TRUE
1-1	1	1	29	C5	FALSE	FALSE	FALSE	FALSE	FALSE	FALSE	treatment	non-targeting	pCDF1b_par	TRUE	TRUE	TRUE
1-1	1	1	30	C6	FALSE	FALSE	FALSE	FALSE	FALSE	FALSE	treatment	non-targeting	pCDF1b_par	TRUE	TRUE	TRUE
1-1	1	1	31	C7	FALSE	FALSE	FALSE	FALSE	FALSE	FALSE	treatment	non-targeting	pCDF1b_par	TRUE	TRUE	TRUE
1-1	1	1	32	C8	FALSE	FALSE	FALSE	FALSE	FALSE	FALSE	treatment	non-targeting	pCDF1b_par	TRUE	TRUE	TRUE
1-1	1	1	33	C9	FALSE	FALSE	FALSE	FALSE	FALSE	FALSE	treatment	non-targeting	pCDF1b_par	TRUE	TRUE	TRUE
1-1	1	1	34	C10	FALSE	FALSE	FALSE	FALSE	FALSE	FALSE	treatment	non-targeting	pCDF1b_par	TRUE	TRUE	TRUE
1-1	1	1	35	C11	FALSE	FALSE	FALSE	FALSE	FALSE	FALSE	treatment	non-targeting	pCDF1b_par	TRUE	TRUE	TRUE
1-1	1	1	36	C12	FALSE	FALSE	FALSE	FALSE	FALSE	FALSE	treatment	non-targeting	pCDF1b_par	TRUE	TRUE	TRUE
1-1	1	1	37	D1	FALSE	FALSE	FALSE	FALSE	FALSE	FALSE	treatment	non-targeting	pCDF1b_par	TRUE	TRUE	TRUE
1-1	1	1	38	D2	FALSE	FALSE	FALSE	FALSE	FALSE	FALSE	treatment	non-targeting	pCDF1b_par	TRUE	TRUE	TRUE
1-1	1	1	39	D3	FALSE	FALSE	FALSE	FALSE	FALSE	FALSE	treatment	non-targeting	pCDF1b_par	TRUE	TRUE	TRUE
1-1	1	1	40	D4	FALSE	FALSE	FALSE	FALSE	FALSE	FALSE	treatment	non-targeting	pCDF1b_par	TRUE	TRUE	TRUE
1-1	1	1	41	D5	FALSE	FALSE	FALSE	FALSE	FALSE	FALSE	treatment	non-targeting	pCDF1b_par	TRUE	TRUE	TRUE
1-1	1	1	42	D6	FALSE	FALSE	FALSE	FALSE	FALSE	FALSE	treatment	non-targeting	pCDF1b_par	TRUE	TRUE	TRUE
1-1	1	1	43	D7	FALSE	FALSE	FALSE	FALSE	FALSE	FALSE	treatment	non-targeting	pCDF1b_par	TRUE	TRUE	TRUE
1-1	1	1	44	D8	FALSE	FALSE	FALSE	FALSE	FALSE	FALSE	treatment	non-targeting	pCDF1b_par	TRUE	TRUE	TRUE
1-1	1	1	45	D9	FALSE	FALSE	FALSE	FALSE	FALSE	FALSE	treatment	non-targeting	pCDF1b_par	TRUE	TRUE	TRUE
1-1	1	1	46	D10	FALSE	FALSE	FALSE	FALSE	FALSE	FALSE	treatment	non-targeting	pCDF1b_par	TRUE	TRUE	TRUE
1-1	1	1	47	D11	FALSE	FALSE	FALSE	FALSE	FALSE	FALSE	treatment	non-targeting	pCDF1b_par	TRUE	TRUE	TRUE
1-1	1	1	48	D12	FALSE	FALSE	FALSE	FALSE	FALSE	FALSE	treatment	non-targeting	pCDF1b_par	TRUE	TRUE	TRUE
1-1	1	1	49	E1	FALSE	FALSE	FALSE	FALSE	FALSE	FALSE	treatment	non-targeting	pCDF1b_par	TRUE	TRUE	TRUE
1-1	1	1	50	E2	FALSE	FALSE	FALSE	FALSE	FALSE	FALSE	treatment	non-targeting	pCDF1b_par	TRUE	TRUE	TRUE
1-1	1	1	51	E3	FALSE	FALSE	FALSE	FALSE	FALSE	FALSE	treatment	non-targeting	pCDF1b_par	TRUE	TRUE	TRUE
1-1	1	1	52	E4	FALSE	FALSE	FALSE	FALSE	FALSE	FALSE	treatment	non-targeting	pCDF1b_par	TRUE	TRUE	TRUE
1-1	1	1	53	E5	FALSE	FALSE	FALSE	FALSE	FALSE	FALSE	treatment	non-targeting	pCDF1b_par	TRUE	TRUE	TRUE
1-1	1	1	54	E6	FALSE	FALSE	FALSE	FALSE	FALSE	FALSE	treatment	non-targeting	pCDF1b_par	TRUE	TRUE	TRUE
1-1	1	1	55	E7	FALSE	FALSE	FALSE	FALSE	FALSE	FALSE	treatment	non-targeting	pCDF1b_par	TRUE	TRUE	TRUE
1-1	1	1	56	E8	FALSE	FALSE	FALSE	FALSE	FALSE	FALSE	treatment	non-targeting	pCDF1b_par	TRUE	TRUE	TRUE
1-1	1	1	57	E9	FALSE	FALSE	FALSE	FALSE	FALSE	FALSE	treatment	non-targeting	pCDF1b_par	TRUE	TRUE	TRUE
1-1	1	1	58	E10	FALSE	FALSE	FALSE	FALSE	FALSE	FALSE	treatment	non-targeting	pCDF1b_par	TRUE	TRUE	TRUE
1-1	1	1	59	E11	FALSE	FALSE	FALSE	FALSE	FALSE	FALSE	treatment	non-targeting	pCDF1b_par	TRUE	TRUE	TRUE
1-1	1	1	60	E12	FALSE	FALSE	FALSE	FALSE	FALSE	FALSE	treatment	non-targeting	pCDF1b_par	TRUE	TRUE	TRUE
1-1	1	1	61	F1	FALSE	FALSE	FALSE	FALSE	FALSE	FALSE	treatment	non-targeting	pCDF1b_par	TRUE	TRUE	TRUE
1-1	1	1	62	F2	FALSE	FALSE	FALSE	FALSE	FALSE	FALSE	treatment	non-targeting	pCDF1b_par	TRUE	TRUE	TRUE
1-1	1	1	63	F3	FALSE	FALSE	FALSE	FALSE	FALSE	FALSE	treatment	non-targeting	pCDF1b_par	TRUE	TRUE	TRUE
1-1	1	1	64	F4	FALSE	FALSE	FALSE	FALSE	FALSE	FALSE	treatment	non-targeting	pCDF1b_par	TRUE	TRUE	TRUE
1-1	1	1	65	F5	FALSE	FALSE	FALSE	FALSE	FALSE	FALSE	treatment	non-targeting	pCDF1b_par	TRUE	TRUE	TRUE
1-1	1	1	66	F6	FALSE	FALSE	FALSE	FALSE	FALSE	FALSE	treatment	non-targeting	pCDF1b_par	TRUE	TRUE	TRUE
1-1	1	1	67	F7	FALSE	FALSE	FALSE	FALSE	FALSE	FALSE	treatment	non-targeting	pCDF1b_par	TRUE	TRUE	TRUE
1-1	1	1	68	F8	FALSE	FALSE	FALSE	FALSE	FALSE	FALSE	treatment	non-targeting	pCDF1b_par	TRUE	TRUE	TRUE
1-1	1	1	69	F9	FALSE	FALSE	FALSE	FALSE	FALSE	FALSE	treatment	non-targeting	pCDF1b_par	TRUE	TRUE	TRUE
1-1	1	1	70	F10	FALSE	FALSE	FALSE	FALSE	FALSE	FALSE	treatment	non-targeting	pCDF1b_par	TRUE	TRUE	TRUE
1-1	1	1	71	F11	FALSE	FALSE	FALSE	FALSE	FALSE	FALSE	treatment	non-targeting	pCDF1b_par	TRUE	TRUE	TRUE
1-1	1	1	72	F12	FALSE	FALSE	FALSE	FALSE	FALSE	FALSE	treatment	non-targeting	pCDF1b_par	TRUE	TRUE	TRUE
1-1	1	1	73	G1	FALSE	FALSE	FALSE	FALSE	FALSE	FALSE	treatment	non-targeting	pCDF1b_par	TRUE	TRUE	TRUE
1-1	1	1	74	G2	FALSE	FALSE	FALSE	FALSE	FALSE	FALSE	treatment	non-targeting	pCDF1b_par	TRUE	TRUE	TRUE
1-1	1	1	75	G3	FALSE	FALSE	FALSE	FALSE	FALSE	FALSE	treatment	non-targeting	pCDF1b_par	TRUE	TRUE	TRUE
1-1	1	1	76	G4	FALSE	FALSE	FALSE	FALSE	FALSE	FALSE	treatment	non-targeting	pCDF1b_par	TRUE	TRUE	TRUE
1-1	1	1	77	G5	FALSE	FALSE	FALSE	FALSE	FALSE	FALSE	treatment	non-targeting	pCDF1b_par	TRUE	TRUE	TRUE
1-1	1	1	78	G6	FALSE	FALSE	FALSE	FALSE	FALSE	FALSE	treatment	non-targeting	pCDF1b_par	TRUE	TRUE	TRUE
1-1	1	1	79	G7	FALSE	FALSE	FALSE	FALSE	FALSE	FALSE	treatment	non-targeting	pCDF1b_par	TRUE	TRUE	TRUE
1-1	1	1	80	G8	FALSE	FALSE	FALSE	FALSE	FALSE	FALSE	treatment	non-targeting	pCDF1b_par	TRUE	TRUE	TRUE
1-1	1	1	81	G9	FALSE	FALSE	FALSE	FALSE	FALSE	FALSE	treatment	non-targeting	pCDF1b_par	TRUE	TRUE	TRUE
1-1	1	1	82	G10	FALSE	FALSE	FALSE	FALSE	FALSE	FALSE	treatment	non-targeting	pCDF1b_par	TRUE	TRUE	TRUE
1-1	1	1	83	G11	FALSE	FALSE	FALSE	FALSE	FALSE	FALSE	treatment	non-targeting	pCDF1b_par	TRUE	TRUE	TRUE
1-1	1	1	84	G12	FALSE	FALSE	FALSE	FALSE	FALSE	FALSE	treatment	non-targeting	pCDF1b_par	TRUE	TRUE	TRUE
1-1	1	1	85	H1	FALSE	FALSE	FALSE	FALSE	FALSE	FALSE	treatment	non-targeting	pCDF1b_par	TRUE	TRUE	TRUE
1-1	1	1	86	H2	FALSE	FALSE	FALSE	FALSE	FALSE	FALSE	treatment	non-targeting	pCDF1b_par	TRUE	TRUE	TRUE
1-1	1	1	87	H3	FALSE	FALSE	FALSE	FALSE	FALSE	FALSE	treatment	non-targeting	pCDF1b_par	TRUE	TRUE	TRUE
1-1	1	1	88	H4	FALSE	FALSE	FALSE	FALSE	FALSE	FALSE	treatment	non-targeting	pCDF1b_par	TRUE	TRUE	TRUE
1-1	1	1	89	H5	FALSE	FALSE	FALSE	FALSE	FALSE	FALSE	treatment	non-targeting	pCDF1b_par	TRUE	TRUE	TRUE
1-1	1	1	90	H6	FALSE	FALSE	FALSE	FALSE	FALSE	FALSE	treatment	non-targeting	pCDF1b_par	TRUE	TRUE	TRUE
1-1	1	1	91	H7	FALSE	FALSE	FALSE	FALSE	FALSE	FALSE	treatment	non-targeting	pCDF1b_par	TRUE	TRUE	TRUE
1-1	1	1	92	H8	FALSE	FALSE	FALSE	FALSE	FALSE	FALSE	treatment	non-targeting	pCDF1b_par	TRUE	TRUE	TRUE
1-1	1	1	93	H9	FALSE	FALSE	FALSE	FALSE	FALSE	FALSE	treatment	non-targeting	pCDF1b_par	TRUE	TRUE	TRUE
1-1	1	1	94	H10	FALSE	FALSE	FALSE	FALSE	FALSE	FALSE	treatment	non-targeting	pCDF1b_par	TRUE	TRUE	TRUE
1-1	1	1	95	H11	FALSE	FALSE	FALSE	FALSE	FALSE	FALSE	treatment	non-targeting	pCDF1b_par	TRUE	TRUE	TRUE
1-1	1	1	96	H12	FALSE	FALSE	FALSE	FALSE	FALSE	FALSE	treatment	non-targeting	pCDF1b_par	TRUE	TRUE	TRUE
1-2	1	2	1	A1	TRUE	FALSE	FALSE	TRUE	FALSE	TRUE	treatment	non-targeting	pCDF1b_par	TRUE	TRUE	TRUE
1-2	1	2	2	A2	FALSE	FALSE	FALSE	FALSE	FALSE	FALSE	treatment	non-targeting	pCDF1b_par	TRUE	TRUE	TRUE
1-2	1	2	3	A3	TRUE	TRUE	FALSE	TRUE	TRUE	FALSE	treatment	non-targeting	pCDF1b_par	TRUE	TRUE	TRUE
1-2	1	2	4	A4	TRUE	FALSE	FALSE	TRUE	FALSE	TRUE	treatment	non-targeting	pCDF1b_par	TRUE	TRUE	TRUE
1-2	1	2	5	A5	TRUE	TRUE	FALSE	TRUE	TRUE	FALSE	treatment	non-targeting	pCDF1b_par	TRUE	TRUE	TRUE
1-2	1	2	6	A6	TRUE	FALSE	FALSE	TRUE	FALSE	TRUE	treatment	non-targeting	pCDF1b_par	TRUE	TRUE	TRUE
1-2	1	2	7	A7	TRUE	TRUE	FALSE	TRUE	FALSE	TRUE	treatment	non-targeting	pCDF1b_par	TRUE	TRUE	TRUE
1-2	1	2	8	A8	TRUE	FALSE	FALSE	TRUE	FALSE	TRUE	treatment	non-targeting	pCDF1b_par	TRUE	TRUE	TRUE
1-2	1	2	9	A9	TRUE	FALSE	FALSE	TRUE	FALSE	TRUE	treatment	non-targeting	pCDF1b_par	TRUE	TRUE	TRUE
1-2	1	2	10	A10	TRUE	TRUE	FALSE	TRUE	TRUE	FALSE	treatment	non-targeting	pCDF1b_par	TRUE	TRUE	TRUE
1-2	1	2	11	A11	TRUE	FALSE	FALSE	TRUE	FALSE	TRUE	treatment	non-targeting	pCDF1b_par	TRUE	TRUE	TRUE
1-2	1	2	12	A12	TRUE	TRUE	FALSE	TRUE	TRUE	FALSE	treatment	non-targeting	pCDF1b_par	TRUE	TRUE	TRUE
1-2	1	2	13	B1	TRUE	TRUE	FALSE	TRUE	TRUE	FALSE	treatment	non-targeting	pCDF1b_par	TRUE	TRUE	TRUE
1-2	1	2	14	B2	TRUE	TRUE	FALSE	TRUE	TRUE	TRUE	treatment	non-targeting	pCDF1b_par	TRUE	TRUE	TRUE
1-2	1	2	15	B3	TRUE	FALSE	FALSE	TRUE	FALSE	TRUE	treatment	non-targeting	pCDF1b_par	TRUE	TRUE	TRUE
1-2	1	2	16	B4	TRUE	TRUE	FALSE	TRUE	TRUE	FALSE	treatment	non-targeting	pCDF1b_par	TRUE	TRUE	TRUE
1-2	1	2	17	B5	TRUE	FALSE	FALSE	TRUE	FALSE	TRUE	treatment	non-targeting	pCDF1b_par	TRUE	TRUE	TRUE
1-2	1	2	18	B6	TRUE	FALSE	FALSE	TRUE	FALSE	TRUE	treatment	non-targeting	pCDF1b_par	TRUE	TRUE	TRUE
1-2	1	2	19	B7	TRUE	TRUE	FALSE	TRUE	TRUE	FALSE	treatment	non-targeting	pCDF1b_par	TRUE	TRUE	TRUE
1-2	1	2	20	B8	TRUE	FALSE	FALSE	TRUE	FALSE	TRUE	treatment	non-targeting	pCDF1b_par	TRUE	TRUE	TRUE
1-2	1	2	21	B9	TRUE	FALSE	FALSE	TRUE	FALSE	TRUE	treatment	non-targeting	pCDF1b_par	TRUE	TRUE	TRUE
1-2	1	2	22	B10	TRUE	TRUE	FALSE	TRUE	TRUE	FALSE	treatment	non-targeting	pCDF1b_par	TRUE	TRUE	TRUE
1-2	1	2	23	B11	TRUE	FALSE	TRUE	TRUE	FALSE	TRUE	treatment	non-targeting	pCDF1b_par	TRUE	TRUE	TRUE
1-2	1	2	24	B12	TRUE	FALSE	FALSE	TRUE	FALSE	TRUE	treatment	non-targeting	pCDF1b_par	TRUE	TRUE	TRUE
1-2	1	2	25	C1	TRUE	FALSE	FALSE	TRUE	FALSE	TRUE	treatment	non-targeting	pCDF1b_par	TRUE	TRUE	TRUE
1-2	1	2	26	C2	TRUE	TRUE	FALSE	TRUE	TRUE	TRUE	treatment	non-targeting	pCDF1b_par	TRUE	TRUE	TRUE
1-2	1	2	27	C3	TRUE	TRUE	FALSE	TRUE	TRUE	FALSE	treatment	non-targeting	pCDF1b_par	TRUE	TRUE	TRUE
1-2	1	2	28	C4	TRUE	TRUE	FALSE	TRUE	TRUE	FALSE	treatment	non-targeting	pCDF1b_par	TRUE	TRUE	TRUE
1-2	1	2	29	C5	TRUE	FALSE	FALSE	TRUE	FALSE	TRUE	treatment	non-targeting	pCDF1b_par	TRUE	TRUE	TRUE
1-2	1	2	30	C6	TRUE	TRUE	FALSE	TRUE	TRUE	FALSE	treatment	non-targeting	pCDF1b_par	TRUE	TRUE	TRUE
1-2	1	2	31	C7	TRUE	TRUE	FALSE	TRUE	TRUE	TRUE	treatment	non-targeting	pCDF1b_par	TRUE	TRUE	TRUE
1-2	1	2	32	C8	TRUE	TRUE	FALSE	TRUE	TRUE	TRUE	treatment	non-targeting	pCDF1b_par	TRUE	TRUE	TRUE
1-2	1	2	33	C9	TRUE	FALSE	FALSE	TRUE	FALSE	TRUE	treatment	non-targeting	pCDF1b_par	TRUE	TRUE	TRUE
1-2	1	2	34	C10	TRUE	FALSE	FALSE	TRUE	FALSE	TRUE	treatment	non-targeting	pCDF1b_par	TRUE	TRUE	TRUE
1-2	1	2	35	C11	TRUE	TRUE	FALSE	TRUE	TRUE	FALSE	treatment	non-targeting	pCDF1b_par	TRUE	TRUE	TRUE
1-2	1	2	36	C12	FALSE	FALSE	FALSE	FALSE	FALSE	FALSE	treatment	non-targeting	pCDF1b_par	TRUE	TRUE	TRUE
1-2	1	2	37	D1	TRUE	TRUE	FALSE	TRUE	TRUE	TRUE	treatment	non-targeting	pCDF1b_par	TRUE	TRUE	TRUE
1-2	1	2	38	D2	TRUE	FALSE	FALSE	TRUE	FALSE	TRUE	treatment	non-targeting	pCDF1b_par	TRUE	TRUE	TRUE
1-2	1	2	39	D3	TRUE	TRUE	FALSE	TRUE	FALSE	TRUE	treatment	non-targeting	pCDF1b_par	TRUE	TRUE	TRUE
1-2	1	2	40	D4	TRUE	TRUE	FALSE	TRUE	FALSE	TRUE	treatment	non-targeting	pCDF1b_par	TRUE	TRUE	TRUE
1-2	1	2	41	D5	TRUE	TRUE	FALSE	TRUE	TRUE	FALSE	treatment	non-targeting	pCDF1b_par	TRUE	TRUE	TRUE
1-2	1	2	42	D6	TRUE	FALSE	TRUE	TRUE	FALSE	TRUE	treatment	non-targeting	pCDF1b_par	TRUE	TRUE	TRUE
1-2	1	2	43	D7	TRUE	FALSE	FALSE	TRUE	FALSE	TRUE	treatment	non-targeting	pCDF1b_par	TRUE	TRUE	TRUE
1-2	1	2	44	D8	FALSE	FALSE	FALSE	FALSE	FALSE	FALSE	treatment	non-targeting	pCDF1b_par	TRUE	TRUE	TRUE
1-2	1	2	45	D9	TRUE	TRUE	FALSE	TRUE	TRUE	FALSE	treatment	non-targeting	pCDF1b_par	TRUE	TRUE	TRUE
1-2	1	2	46	D10	TRUE	TRUE	FALSE	TRUE	TRUE	FALSE	treatment	non-targeting	pCDF1b_par	TRUE	TRUE	TRUE
1-2	1	2	47	D11	TRUE	FALSE	TRUE	TRUE	FALSE	TRUE	treatment	non-targeting	pCDF1b_par	TRUE	TRUE	TRUE
1-2	1	2	48	D12	TRUE	FALSE	FALSE	TRUE	FALSE	TRUE	treatment	non-targeting	pCDF1b_par	TRUE	TRUE	TRUE
1-2	1	2	49	E1	TRUE	TRUE	FALSE	TRUE	TRUE	FALSE	treatment	non-targeting	pCDF1b_par	TRUE	TRUE	TRUE
1-2	1	2	50	E2	TRUE	FALSE	FALSE	TRUE	FALSE	TRUE	treatment	non-targeting	pCDF1b_par	TRUE	TRUE	TRUE
1-2	1	2	51	E3	FALSE	FALSE	FALSE	FALSE	FALSE	FALSE	treatment	non-targeting	pCDF1b_par	TRUE	TRUE	TRUE
1-2	1	2	52	E4	TRUE	TRUE	FALSE	TRUE	TRUE	FALSE	treatment	non-targeting	pCDF1b_par	TRUE	TRUE	TRUE
1-2	1	2	53	E5	TRUE	FALSE	FALSE	TRUE	FALSE	TRUE	treatment	non-targeting	pCDF1b_par	TRUE	TRUE	TRUE
1-2	1	2	54	E6	TRUE	FALSE	FALSE	TRUE	FALSE	TRUE	treatment	non-targeting	pCDF1b_par	TRUE	TRUE	TRUE
1-2	1	2	55	E7	FALSE	FALSE	FALSE	FALSE	FALSE	FALSE	treatment	non-targeting	pCDF1b_par	TRUE	TRUE	TRUE
1-2	1	2	56	E8	TRUE	FALSE	FALSE	TRUE	FALSE	TRUE	treatment	non-targeting	pCDF1b_par	TRUE	TRUE	TRUE
1-2	1	2	57	E9	TRUE	TRUE	FALSE	TRUE	FALSE	TRUE	treatment	non-targeting	pCDF1b_par	TRUE	TRUE	TRUE
1-2	1	2	58	E10	TRUE	TRUE	FALSE	TRUE	TRUE	FALSE	treatment	non-targeting	pCDF1b_par	TRUE	TRUE	TRUE
1-2	1	2	59	E11	TRUE	TRUE	FALSE	TRUE	TRUE	FALSE	treatment	non-targeting	pCDF1b_par	TRUE	TRUE	TRUE
1-2	1	2	60	E12	TRUE	TRUE	FALSE	TRUE	FALSE	TRUE	treatment	non-targeting	pCDF1b_par	TRUE	TRUE	TRUE
1-2	1	2	61	F1	TRUE	TRUE	FALSE	TRUE	TRUE	TRUE	treatment	non-targeting	pCDF1b_par	TRUE	TRUE	TRUE
1-2	1	2	62	F2	TRUE	FALSE	FALSE	TRUE	FALSE	TRUE	treatment	non-targeting	pCDF1b_par	TRUE	TRUE	TRUE
1-2	1	2	63	F3	FALSE	FALSE	FALSE	FALSE	FALSE	FALSE	treatment	non-targeting	pCDF1b_par	TRUE	TRUE	TRUE
1-2	1	2	64	F4	FALSE	FALSE	FALSE	FALSE	FALSE	FALSE	treatment	non-targeting	pCDF1b_par	TRUE	TRUE	TRUE
1-2	1	2	65	F5	TRUE	TRUE	FALSE	TRUE	TRUE	TRUE	treatment	non-targeting	pCDF1b_par	TRUE	TRUE	TRUE
1-2	1	2	66	F6	TRUE	TRUE	FALSE	TRUE	TRUE	FALSE	treatment	non-targeting	pCDF1b_par	TRUE	TRUE	TRUE
1-2	1	2	67	F7	TRUE	TRUE	FALSE	TRUE	TRUE	TRUE	treatment	non-targeting	pCDF1b_par	TRUE	TRUE	TRUE
1-2	1	2	68	F8	TRUE	TRUE	FALSE	TRUE	TRUE	TRUE	treatment	non-targeting	pCDF1b_par	TRUE	TRUE	TRUE
1-2	1	2	69	F9	TRUE	FALSE	FALSE	TRUE	FALSE	TRUE	treatment	non-targeting	pCDF1b_par	TRUE	TRUE	TRUE
1-2	1	2	70	F10	TRUE	TRUE	FALSE	TRUE	TRUE	FALSE	treatment	non-targeting	pCDF1b_par	TRUE	TRUE	TRUE
1-2	1	2	71	F11	TRUE	FALSE	FALSE	TRUE	FALSE	TRUE	treatment	non-targeting	pCDF1b_par	TRUE	TRUE	TRUE
1-2	1	2	72	F12	TRUE	TRUE	FALSE	TRUE	TRUE	FALSE	treatment	non-targeting	pCDF1b_par	TRUE	TRUE	TRUE
1-2	1	2	73	G1	TRUE	TRUE	FALSE	TRUE	TRUE	FALSE	treatment	non-targeting	pCDF1b_par	TRUE	TRUE	TRUE
1-2	1	2	74	G2	TRUE	TRUE	FALSE	TRUE	TRUE	TRUE	treatment	non-targeting	pCDF1b_par	TRUE	TRUE	TRUE
1-2	1	2	75	G3	TRUE	FALSE	FALSE	TRUE	FALSE	TRUE	treatment	non-targeting	pCDF1b_par	TRUE	TRUE	TRUE
1-2	1	2	76	G4	TRUE	TRUE	FALSE	TRUE	TRUE	FALSE	treatment	non-targeting	pCDF1b_par	TRUE	TRUE	TRUE
1-2	1	2	77	G5	TRUE	FALSE	TRUE	TRUE	FALSE	TRUE	treatment	non-targeting	pCDF1b_par	TRUE	TRUE	TRUE
1-2	1	2	78	G6	TRUE	TRUE	FALSE	TRUE	TRUE	FALSE	treatment	non-targeting	pCDF1b_par	TRUE	TRUE	TRUE
1-2	1	2	79	G7	TRUE	TRUE	FALSE	TRUE	FALSE	TRUE	treatment	non-targeting	pCDF1b_par	TRUE	TRUE	TRUE
1-2	1	2	80	G8	TRUE	TRUE	FALSE	TRUE	TRUE	TRUE	treatment	non-targeting	pCDF1b_par	TRUE	TRUE	TRUE
1-2	1	2	81	G9	TRUE	TRUE	TRUE	TRUE	FALSE	TRUE	treatment	non-targeting	pCDF1b_par	TRUE	TRUE	TRUE
1-2	1	2	82	G10	TRUE	TRUE	FALSE	TRUE	TRUE	TRUE	treatment	non-targeting	pCDF1b_par	TRUE	TRUE	TRUE
1-2	1	2	83	G11	TRUE	TRUE	FALSE	TRUE	TRUE	FALSE	treatment	non-targeting	pCDF1b_par	TRUE	TRUE	TRUE
1-2	1	2	84	G12	TRUE	TRUE	FALSE	TRUE	TRUE	TRUE	treatment	non-targeting	pCDF1b_par	TRUE	TRUE	TRUE
1-2	1	2	85	H1	TRUE	TRUE	FALSE	TRUE	TRUE	FALSE	treatment	non-targeting	pCDF1b_par	TRUE	TRUE	TRUE
1-2	1	2	86	H2	TRUE	TRUE	FALSE	TRUE	TRUE	FALSE	treatment	non-targeting	pCDF1b_par	TRUE	TRUE	TRUE
1-2	1	2	87	H3	FALSE	FALSE	FALSE	FALSE	FALSE	FALSE	treatment	non-targeting	pCDF1b_par	TRUE	TRUE	TRUE
1-2	1	2	88	H4	TRUE	TRUE	FALSE	TRUE	FALSE	TRUE	treatment	non-targeting	pCDF1b_par	TRUE	TRUE	TRUE
1-2	1	2	89	H5	TRUE	TRUE	FALSE	TRUE	TRUE	FALSE	treatment	non-targeting	pCDF1b_par	TRUE	TRUE	TRUE
1-2	1	2	90	H6	TRUE	FALSE	FALSE	TRUE	FALSE	TRUE	treatment	non-targeting	pCDF1b_par	TRUE	TRUE	TRUE
1-2	1	2	91	H7	TRUE	TRUE	FALSE	TRUE	TRUE	TRUE	treatment	non-targeting	pCDF1b_par	TRUE	TRUE	TRUE
1-2	1	2	92	H8	TRUE	TRUE	FALSE	TRUE	TRUE	FALSE	treatment	non-targeting	pCDF1b_par	TRUE	TRUE	TRUE
1-2	1	2	93	H9	TRUE	FALSE	FALSE	TRUE	FALSE	TRUE	treatment	non-targeting	pCDF1b_par	TRUE	TRUE	TRUE
1-2	1	2	94	H10	TRUE	FALSE	FALSE	TRUE	FALSE	TRUE	treatment	non-targeting	pCDF1b_par	TRUE	TRUE	TRUE
1-2	1	2	95	H11	TRUE	TRUE	FALSE	TRUE	FALSE	TRUE	treatment	non-targeting	pCDF1b_par	TRUE	TRUE	TRUE
1-2	1	2	96	H12	FALSE	FALSE	FALSE	FALSE	TRUE	FALSE	treatment	non-targeting	pCDF1b_par	TRUE	TRUE	TRUE
1-3	1	3	1	A1	TRUE	FALSE	FALSE	TRUE	FALSE	TRUE	treatment	non-targeting	pCDF1b_par	TRUE	TRUE	TRUE
1-3	1	3	2	A2	TRUE	TRUE	FALSE	TRUE	TRUE	FALSE	treatment	non-targeting	pCDF1b_par	TRUE	TRUE	TRUE
1-3	1	3	3	A3	TRUE	TRUE	FALSE	TRUE	TRUE	FALSE	treatment	non-targeting	pCDF1b_par	TRUE	TRUE	TRUE
1-3	1	3	4	A4	FALSE	FALSE	FALSE	FALSE	FALSE	FALSE	treatment	non-targeting	pCDF1b_par	TRUE	TRUE	TRUE
1-3	1	3	5	A5	TRUE	TRUE	FALSE	TRUE	TRUE	TRUE	treatment	non-targeting	pCDF1b_par	TRUE	TRUE	TRUE
1-3	1	3	6	A6	TRUE	TRUE	FALSE	TRUE	TRUE	FALSE	treatment	non-targeting	pCDF1b_par	TRUE	TRUE	TRUE
1-3	1	3	7	A7	TRUE	TRUE	FALSE	TRUE	TRUE	FALSE	treatment	non-targeting	pCDF1b_par	TRUE	TRUE	TRUE
1-3	1	3	8	A8	FALSE	FALSE	FALSE	FALSE	FALSE	FALSE	treatment	non-targeting	pCDF1b_par	TRUE	TRUE	TRUE
1-3	1	3	9	A9	FALSE	FALSE	FALSE	FALSE	FALSE	FALSE	treatment	non-targeting	pCDF1b_par	TRUE	TRUE	TRUE
1-3	1	3	10	A10	TRUE	TRUE	FALSE	TRUE	TRUE	FALSE	treatment	non-targeting	pCDF1b_par	TRUE	TRUE	TRUE
1-3	1	3	11	A11	FALSE	FALSE	FALSE	FALSE	FALSE	FALSE	treatment	non-targeting	pCDF1b_par	TRUE	TRUE	TRUE
1-3	1	3	12	A12	TRUE	TRUE	FALSE	TRUE	TRUE	TRUE	treatment	non-targeting	pCDF1b_par	TRUE	TRUE	TRUE
1-3	1	3	13	B1	TRUE	TRUE	FALSE	TRUE	FALSE	TRUE	treatment	non-targeting	pCDF1b_par	TRUE	TRUE	TRUE
1-3	1	3	14	B2	TRUE	TRUE	FALSE	TRUE	FALSE	TRUE	treatment	non-targeting	pCDF1b_par	TRUE	TRUE	TRUE
1-3	1	3	15	B3	TRUE	TRUE	FALSE	TRUE	TRUE	TRUE	treatment	non-targeting	pCDF1b_par	TRUE	TRUE	TRUE
1-3	1	3	16	B4	FALSE	FALSE	FALSE	FALSE	FALSE	FALSE	treatment	non-targeting	pCDF1b_par	TRUE	TRUE	TRUE
1-3	1	3	17	B5	FALSE	FALSE	FALSE	FALSE	FALSE	FALSE	treatment	non-targeting	pCDF1b_par	TRUE	TRUE	TRUE
1-3	1	3	18	B6	FALSE	FALSE	FALSE	FALSE	FALSE	FALSE	treatment	non-targeting	pCDF1b_par	TRUE	TRUE	TRUE
1-3	1	3	19	B7	TRUE	TRUE	FALSE	TRUE	TRUE	TRUE	treatment	non-targeting	pCDF1b_par	TRUE	TRUE	TRUE
1-3	1	3	20	B8	TRUE	TRUE	FALSE	TRUE	TRUE	FALSE	treatment	non-targeting	pCDF1b_par	TRUE	TRUE	TRUE
1-3	1	3	21	B9	TRUE	TRUE	FALSE	TRUE	TRUE	FALSE	treatment	non-targeting	pCDF1b_par	TRUE	TRUE	TRUE
1-3	1	3	22	B10	TRUE	TRUE	FALSE	TRUE	TRUE	FALSE	treatment	non-targeting	pCDF1b_par	TRUE	TRUE	TRUE
1-3	1	3	23	B11	TRUE	TRUE	FALSE	TRUE	TRUE	FALSE	treatment	non-targeting	pCDF1b_par	TRUE	TRUE	TRUE
1-3	1	3	24	B12	TRUE	TRUE	FALSE	TRUE	FALSE	TRUE	treatment	non-targeting	pCDF1b_par	TRUE	TRUE	TRUE
1-3	1	3	25	C1	TRUE	TRUE	FALSE	TRUE	TRUE	TRUE	treatment	non-targeting	pCDF1b_par	TRUE	TRUE	TRUE
1-3	1	3	26	C2	TRUE	TRUE	FALSE	TRUE	TRUE	TRUE	treatment	non-targeting	pCDF1b_par	TRUE	TRUE	TRUE
1-3	1	3	27	C3	TRUE	TRUE	FALSE	TRUE	TRUE	TRUE	treatment	non-targeting	pCDF1b_par	TRUE	TRUE	TRUE
1-3	1	3	28	C4	TRUE	FALSE	FALSE	TRUE	FALSE	TRUE	treatment	non-targeting	pCDF1b_par	TRUE	TRUE	TRUE
1-3	1	3	29	C5	TRUE	FALSE	FALSE	TRUE	FALSE	TRUE	treatment	non-targeting	pCDF1b_par	TRUE	TRUE	TRUE
1-3	1	3	30	C6	TRUE	FALSE	FALSE	TRUE	FALSE	TRUE	treatment	non-targeting	pCDF1b_par	TRUE	TRUE	TRUE
1-3	1	3	31	C7	TRUE	FALSE	FALSE	TRUE	FALSE	TRUE	treatment	non-targeting	pCDF1b_par	TRUE	TRUE	TRUE
1-3	1	3	32	C8	TRUE	TRUE	FALSE	TRUE	TRUE	TRUE	treatment	non-targeting	pCDF1b_par	TRUE	TRUE	TRUE
1-3	1	3	33	C9	TRUE	FALSE	FALSE	TRUE	FALSE	TRUE	treatment	non-targeting	pCDF1b_par	TRUE	TRUE	TRUE
1-3	1	3	34	C10	TRUE	FALSE	FALSE	TRUE	FALSE	TRUE	treatment	non-targeting	pCDF1b_par	TRUE	TRUE	TRUE
1-3	1	3	35	C11	TRUE	FALSE	FALSE	TRUE	FALSE	TRUE	treatment	non-targeting	pCDF1b_par	TRUE	TRUE	TRUE
1-3	1	3	36	C12	TRUE	FALSE	FALSE	TRUE	FALSE	TRUE	treatment	non-targeting	pCDF1b_par	TRUE	TRUE	TRUE
1-3	1	3	37	D1	TRUE	TRUE	FALSE	TRUE	FALSE	TRUE	treatment	non-targeting	pCDF1b_par	TRUE	TRUE	TRUE
1-3	1	3	38	D2	TRUE	TRUE	FALSE	TRUE	TRUE	FALSE	treatment	non-targeting	pCDF1b_par	TRUE	TRUE	TRUE
1-3	1	3	39	D3	FALSE	FALSE	FALSE	FALSE	FALSE	FALSE	treatment	non-targeting	pCDF1b_par	TRUE	TRUE	TRUE
1-3	1	3	40	D4	FALSE	FALSE	FALSE	FALSE	FALSE	FALSE	treatment	non-targeting	pCDF1b_par	TRUE	TRUE	TRUE
1-3	1	3	41	D5	FALSE	FALSE	FALSE	FALSE	FALSE	FALSE	treatment	non-targeting	pCDF1b_par	TRUE	TRUE	TRUE
1-3	1	3	42	D6	TRUE	TRUE	FALSE	TRUE	FALSE	TRUE	treatment	non-targeting	pCDF1b_par	TRUE	TRUE	TRUE
1-3	1	3	43	D7	TRUE	TRUE	FALSE	TRUE	TRUE	TRUE	treatment	non-targeting	pCDF1b_par	TRUE	TRUE	TRUE
1-3	1	3	44	D8	TRUE	FALSE	FALSE	TRUE	FALSE	TRUE	treatment	non-targeting	pCDF1b_par	TRUE	TRUE	TRUE
1-3	1	3	45	D9	TRUE	TRUE	FALSE	TRUE	TRUE	TRUE	treatment	non-targeting	pCDF1b_par	TRUE	TRUE	TRUE
1-3	1	3	46	D10	TRUE	TRUE	FALSE	TRUE	FALSE	TRUE	treatment	non-targeting	pCDF1b_par	TRUE	TRUE	TRUE
1-3	1	3	47	D11	TRUE	FALSE	FALSE	TRUE	FALSE	TRUE	treatment	non-targeting	pCDF1b_par	TRUE	TRUE	TRUE
1-3	1	3	48	D12	TRUE	TRUE	FALSE	TRUE	TRUE	TRUE	treatment	non-targeting	pCDF1b_par	TRUE	TRUE	TRUE
1-3	1	3	49	E1	TRUE	TRUE	FALSE	TRUE	TRUE	FALSE	treatment	non-targeting	pCDF1b_par	TRUE	TRUE	TRUE
1-3	1	3	50	E2	TRUE	TRUE	FALSE	TRUE	TRUE	TRUE	treatment	non-targeting	pCDF1b_par	TRUE	TRUE	TRUE
1-3	1	3	51	E3	TRUE	FALSE	FALSE	TRUE	FALSE	TRUE	treatment	non-targeting	pCDF1b_par	TRUE	TRUE	TRUE
1-3	1	3	52	E4	TRUE	FALSE	FALSE	TRUE	FALSE	TRUE	treatment	non-targeting	pCDF1b_par	TRUE	TRUE	TRUE
1-3	1	3	53	E5	TRUE	FALSE	FALSE	TRUE	FALSE	TRUE	treatment	non-targeting	pCDF1b_par	TRUE	TRUE	TRUE
1-3	1	3	54	E6	TRUE	FALSE	FALSE	TRUE	FALSE	TRUE	treatment	non-targeting	pCDF1b_par	TRUE	TRUE	TRUE
1-3	1	3	55	E7	TRUE	FALSE	FALSE	TRUE	FALSE	TRUE	treatment	non-targeting	pCDF1b_par	TRUE	TRUE	TRUE
1-3	1	3	56	E8	TRUE	FALSE	FALSE	TRUE	FALSE	TRUE	treatment	non-targeting	pCDF1b_par	TRUE	TRUE	TRUE
1-3	1	3	57	E9	TRUE	FALSE	FALSE	TRUE	FALSE	TRUE	treatment	non-targeting	pCDF1b_par	TRUE	TRUE	TRUE
1-3	1	3	58	E10	TRUE	TRUE	FALSE	TRUE	TRUE	FALSE	treatment	non-targeting	pCDF1b_par	TRUE	TRUE	TRUE
1-3	1	3	59	E11	TRUE	TRUE	FALSE	TRUE	FALSE	TRUE	treatment	non-targeting	pCDF1b_par	TRUE	TRUE	TRUE
1-3	1	3	60	E12	TRUE	TRUE	FALSE	TRUE	FALSE	TRUE	treatment	non-targeting	pCDF1b_par	TRUE	TRUE	TRUE
1-3	1	3	61	F1	TRUE	TRUE	FALSE	TRUE	FALSE	TRUE	treatment	non-targeting	pCDF1b_par	TRUE	TRUE	TRUE
1-3	1	3	62	F2	TRUE	TRUE	FALSE	TRUE	FALSE	TRUE	treatment	non-targeting	pCDF1b_par	TRUE	TRUE	TRUE
1-3	1	3	63	F3	TRUE	TRUE	FALSE	TRUE	TRUE	TRUE	treatment	non-targeting	pCDF1b_par	TRUE	TRUE	TRUE
1-3	1	3	64	F4	TRUE	TRUE	FALSE	TRUE	FALSE	TRUE	treatment	non-targeting	pCDF1b_par	TRUE	TRUE	TRUE
1-3	1	3	65	F5	TRUE	TRUE	FALSE	TRUE	TRUE	TRUE	treatment	non-targeting	pCDF1b_par	TRUE	TRUE	TRUE
1-3	1	3	66	F6	TRUE	TRUE	FALSE	TRUE	FALSE	TRUE	treatment	non-targeting	pCDF1b_par	TRUE	TRUE	TRUE
1-3	1	3	67	F7	TRUE	TRUE	FALSE	TRUE	TRUE	FALSE	treatment	non-targeting	pCDF1b_par	TRUE	TRUE	TRUE
1-3	1	3	68	F8	TRUE	FALSE	FALSE	TRUE	FALSE	TRUE	treatment	non-targeting	pCDF1b_par	TRUE	TRUE	TRUE
1-3	1	3	69	F9	TRUE	TRUE	FALSE	TRUE	TRUE	FALSE	treatment	non-targeting	pCDF1b_par	TRUE	TRUE	TRUE
1-3	1	3	70	F10	TRUE	TRUE	FALSE	TRUE	TRUE	FALSE	treatment	non-targeting	pCDF1b_par	TRUE	TRUE	TRUE
1-3	1	3	71	F11	TRUE	FALSE	FALSE	TRUE	FALSE	TRUE	treatment	non-targeting	pCDF1b_par	TRUE	TRUE	TRUE
1-3	1	3	72	F12	FALSE	FALSE	FALSE	FALSE	FALSE	FALSE	treatment	non-targeting	pCDF1b_par	TRUE	TRUE	TRUE
1-3	1	3	73	G1	TRUE	FALSE	FALSE	TRUE	FALSE	TRUE	treatment	non-targeting	pCDF1b_par	TRUE	TRUE	TRUE
1-3	1	3	74	G2	TRUE	TRUE	FALSE	TRUE	TRUE	FALSE	treatment	non-targeting	pCDF1b_par	TRUE	TRUE	TRUE
1-3	1	3	75	G3	TRUE	TRUE	FALSE	TRUE	TRUE	TRUE	treatment	non-targeting	pCDF1b_par	TRUE	TRUE	TRUE
1-3	1	3	76	G4	TRUE	TRUE	FALSE	TRUE	FALSE	TRUE	treatment	non-targeting	pCDF1b_par	TRUE	TRUE	TRUE
1-3	1	3	77	G5	TRUE	TRUE	FALSE	TRUE	FALSE	TRUE	treatment	non-targeting	pCDF1b_par	TRUE	TRUE	TRUE
1-3	1	3	78	G6	TRUE	FALSE	FALSE	TRUE	FALSE	TRUE	treatment	non-targeting	pCDF1b_par	TRUE	TRUE	TRUE
1-3	1	3	79	G7	FALSE	FALSE	FALSE	FALSE	FALSE	FALSE	treatment	non-targeting	pCDF1b_par	TRUE	TRUE	TRUE
1-3	1	3	80	G8	TRUE	FALSE	FALSE	TRUE	FALSE	TRUE	treatment	non-targeting	pCDF1b_par	TRUE	TRUE	TRUE
1-3	1	3	81	G9	TRUE	FALSE	FALSE	TRUE	FALSE	TRUE	treatment	non-targeting	pCDF1b_par	TRUE	TRUE	TRUE
1-3	1	3	82	G10	TRUE	TRUE	FALSE	TRUE	TRUE	FALSE	treatment	non-targeting	pCDF1b_par	TRUE	TRUE	TRUE
1-3	1	3	83	G11	TRUE	TRUE	FALSE	TRUE	TRUE	TRUE	treatment	non-targeting	pCDF1b_par	TRUE	TRUE	TRUE
1-3	1	3	84	G12	TRUE	TRUE	FALSE	TRUE	FALSE	TRUE	treatment	non-targeting	pCDF1b_par	TRUE	TRUE	TRUE
1-3	1	3	85	H1	FALSE	FALSE	FALSE	FALSE	FALSE	FALSE	treatment	non-targeting	pCDF1b_par	TRUE	TRUE	TRUE
1-3	1	3	86	H2	TRUE	TRUE	FALSE	TRUE	FALSE	TRUE	treatment	non-targeting	pCDF1b_par	TRUE	TRUE	TRUE
1-3	1	3	87	H3	TRUE	TRUE	FALSE	TRUE	FALSE	TRUE	treatment	non-targeting	pCDF1b_par	TRUE	TRUE	TRUE
1-3	1	3	88	H4	TRUE	TRUE	FALSE	TRUE	TRUE	TRUE	treatment	non-targeting	pCDF1b_par	TRUE	TRUE	TRUE
1-3	1	3	89	H5	TRUE	FALSE	FALSE	TRUE	FALSE	TRUE	treatment	non-targeting	pCDF1b_par	TRUE	TRUE	TRUE
1-3	1	3	90	H6	TRUE	TRUE	FALSE	TRUE	TRUE	FALSE	treatment	non-targeting	pCDF1b_par	TRUE	TRUE	TRUE
1-3	1	3	91	H7	TRUE	TRUE	FALSE	TRUE	FALSE	TRUE	treatment	non-targeting	pCDF1b_par	TRUE	TRUE	TRUE
1-3	1	3	92	H8	TRUE	TRUE	FALSE	TRUE	TRUE	FALSE	treatment	non-targeting	pCDF1b_par	TRUE	TRUE	TRUE
1-3	1	3	93	H9	TRUE	TRUE	FALSE	TRUE	TRUE	FALSE	treatment	non-targeting	pCDF1b_par	TRUE	TRUE	TRUE
1-3	1	3	94	H10	TRUE	TRUE	FALSE	TRUE	TRUE	TRUE	treatment	non-targeting	pCDF1b_par	TRUE	TRUE	TRUE
1-3	1	3	95	H11	TRUE	TRUE	FALSE	TRUE	TRUE	TRUE	treatment	non-targeting	pCDF1b_par	TRUE	TRUE	TRUE
1-3	1	3	96	H12	TRUE	TRUE	FALSE	TRUE	FALSE	TRUE	treatment	non-targeting	pCDF1b_par	TRUE	TRUE	TRUE
1-4	1	4	1	A1	TRUE	TRUE	FALSE	TRUE	TRUE	FALSE	treatment	non-targeting	pCDF1b_par	TRUE	TRUE	TRUE
1-4	1	4	2	A2	TRUE	FALSE	FALSE	TRUE	FALSE	TRUE	treatment	non-targeting	pCDF1b_par	TRUE	TRUE	TRUE
1-4	1	4	3	A3	TRUE	TRUE	FALSE	TRUE	FALSE	TRUE	treatment	non-targeting	pCDF1b_par	TRUE	TRUE	TRUE
1-4	1	4	4	A4	TRUE	TRUE	FALSE	TRUE	TRUE	FALSE	treatment	non-targeting	pCDF1b_par	TRUE	TRUE	TRUE
1-4	1	4	5	A5	TRUE	TRUE	FALSE	TRUE	TRUE	FALSE	treatment	non-targeting	pCDF1b_par	TRUE	TRUE	TRUE
1-4	1	4	6	A6	TRUE	TRUE	FALSE	TRUE	TRUE	FALSE	treatment	non-targeting	pCDF1b_par	TRUE	TRUE	TRUE
1-4	1	4	7	A7	TRUE	FALSE	FALSE	TRUE	FALSE	TRUE	treatment	non-targeting	pCDF1b_par	TRUE	TRUE	TRUE
1-4	1	4	8	A8	TRUE	TRUE	FALSE	TRUE	TRUE	FALSE	treatment	non-targeting	pCDF1b_par	TRUE	TRUE	TRUE
1-4	1	4	9	A9	TRUE	TRUE	FALSE	TRUE	FALSE	TRUE	treatment	non-targeting	pCDF1b_par	TRUE	TRUE	TRUE
1-4	1	4	10	A10	TRUE	FALSE	FALSE	TRUE	FALSE	TRUE	treatment	non-targeting	pCDF1b_par	TRUE	TRUE	TRUE
1-4	1	4	11	A11	TRUE	TRUE	FALSE	TRUE	TRUE	TRUE	treatment	non-targeting	pCDF1b_par	TRUE	TRUE	TRUE
1-4	1	4	12	A12	TRUE	TRUE	FALSE	TRUE	FALSE	TRUE	treatment	non-targeting	pCDF1b_par	TRUE	TRUE	TRUE
1-4	1	4	13	B1	TRUE	FALSE	FALSE	TRUE	FALSE	TRUE	treatment	non-targeting	pCDF1b_par	TRUE	TRUE	TRUE
1-4	1	4	14	B2	TRUE	TRUE	FALSE	TRUE	TRUE	FALSE	treatment	non-targeting	pCDF1b_par	TRUE	TRUE	TRUE
1-4	1	4	15	B3	TRUE	TRUE	FALSE	TRUE	TRUE	FALSE	treatment	non-targeting	pCDF1b_par	TRUE	TRUE	TRUE
1-4	1	4	16	B4	TRUE	TRUE	FALSE	TRUE	TRUE	FALSE	treatment	non-targeting	pCDF1b_par	TRUE	TRUE	TRUE
1-4	1	4	17	B5	TRUE	TRUE	FALSE	TRUE	TRUE	TRUE	treatment	non-targeting	pCDF1b_par	TRUE	TRUE	TRUE
1-4	1	4	18	B6	TRUE	TRUE	FALSE	TRUE	TRUE	FALSE	treatment	non-targeting	pCDF1b_par	TRUE	TRUE	TRUE
1-4	1	4	19	B7	TRUE	TRUE	FALSE	TRUE	TRUE	FALSE	treatment	non-targeting	pCDF1b_par	TRUE	TRUE	TRUE
1-4	1	4	20	B8	TRUE	TRUE	FALSE	TRUE	TRUE	FALSE	treatment	non-targeting	pCDF1b_par	TRUE	TRUE	TRUE
1-4	1	4	21	B9	TRUE	FALSE	FALSE	TRUE	FALSE	TRUE	treatment	non-targeting	pCDF1b_par	TRUE	TRUE	TRUE
1-4	1	4	22	B10	TRUE	TRUE	FALSE	TRUE	TRUE	FALSE	treatment	non-targeting	pCDF1b_par	TRUE	TRUE	TRUE
1-4	1	4	23	B11	TRUE	FALSE	FALSE	TRUE	FALSE	TRUE	treatment	non-targeting	pCDF1b_par	TRUE	TRUE	TRUE
1-4	1	4	24	B12	TRUE	FALSE	FALSE	TRUE	FALSE	TRUE	treatment	non-targeting	pCDF1b_par	TRUE	TRUE	TRUE
1-4	1	4	25	C1	TRUE	TRUE	FALSE	TRUE	TRUE	TRUE	treatment	non-targeting	pCDF1b_par	TRUE	TRUE	TRUE
1-4	1	4	26	C2	TRUE	TRUE	FALSE	TRUE	TRUE	TRUE	treatment	non-targeting	pCDF1b_par	TRUE	TRUE	TRUE
1-4	1	4	27	C3	TRUE	TRUE	FALSE	TRUE	TRUE	FALSE	treatment	non-targeting	pCDF1b_par	TRUE	TRUE	TRUE
1-4	1	4	28	C4	TRUE	FALSE	FALSE	TRUE	FALSE	TRUE	treatment	non-targeting	pCDF1b_par	TRUE	TRUE	TRUE
1-4	1	4	29	C5	FALSE	FALSE	FALSE	FALSE	FALSE	FALSE	treatment	non-targeting	pCDF1b_par	TRUE	TRUE	TRUE
1-4	1	4	30	C6	TRUE	FALSE	FALSE	TRUE	FALSE	TRUE	treatment	non-targeting	pCDF1b_par	TRUE	TRUE	TRUE
1-4	1	4	31	C7	TRUE	TRUE	FALSE	TRUE	TRUE	TRUE	treatment	non-targeting	pCDF1b_par	TRUE	TRUE	TRUE
1-4	1	4	32	C8	TRUE	TRUE	FALSE	TRUE	TRUE	FALSE	treatment	non-targeting	pCDF1b_par	TRUE	TRUE	TRUE
1-4	1	4	33	C9	TRUE	TRUE	FALSE	TRUE	TRUE	FALSE	treatment	non-targeting	pCDF1b_par	TRUE	TRUE	TRUE
1-4	1	4	34	C10	TRUE	TRUE	FALSE	TRUE	FALSE	TRUE	treatment	non-targeting	pCDF1b_par	TRUE	TRUE	TRUE
1-4	1	4	35	C11	TRUE	TRUE	FALSE	TRUE	FALSE	TRUE	treatment	non-targeting	pCDF1b_par	TRUE	TRUE	TRUE
1-4	1	4	36	C12	TRUE	FALSE	FALSE	TRUE	FALSE	TRUE	treatment	non-targeting	pCDF1b_par	TRUE	TRUE	TRUE
1-4	1	4	37	D1	TRUE	TRUE	FALSE	TRUE	TRUE	TRUE	treatment	non-targeting	pCDF1b_par	TRUE	TRUE	TRUE
1-4	1	4	38	D2	TRUE	TRUE	FALSE	TRUE	TRUE	TRUE	treatment	non-targeting	pCDF1b_par	TRUE	TRUE	TRUE
1-4	1	4	39	D3	TRUE	FALSE	TRUE	TRUE	FALSE	FALSE	treatment	non-targeting	pCDF1b_par	TRUE	TRUE	TRUE
1-4	1	4	40	D4	TRUE	TRUE	FALSE	TRUE	TRUE	TRUE	treatment	non-targeting	pCDF1b_par	TRUE	TRUE	TRUE
1-4	1	4	41	D5	TRUE	TRUE	FALSE	TRUE	TRUE	TRUE	treatment	non-targeting	pCDF1b_par	TRUE	TRUE	TRUE
1-4	1	4	42	D6	TRUE	FALSE	FALSE	TRUE	FALSE	TRUE	treatment	non-targeting	pCDF1b_par	TRUE	TRUE	TRUE
1-4	1	4	43	D7	TRUE	FALSE	FALSE	TRUE	FALSE	TRUE	treatment	non-targeting	pCDF1b_par	TRUE	TRUE	TRUE
1-4	1	4	44	D8	TRUE	FALSE	FALSE	TRUE	FALSE	TRUE	treatment	non-targeting	pCDF1b_par	TRUE	TRUE	TRUE
1-4	1	4	45	D9	TRUE	FALSE	FALSE	TRUE	FALSE	TRUE	treatment	non-targeting	pCDF1b_par	TRUE	TRUE	TRUE
1-4	1	4	46	D10	TRUE	FALSE	FALSE	TRUE	FALSE	TRUE	treatment	non-targeting	pCDF1b_par	TRUE	TRUE	TRUE
1-4	1	4	47	D11	TRUE	FALSE	FALSE	TRUE	FALSE	TRUE	treatment	non-targeting	pCDF1b_par	TRUE	TRUE	TRUE
1-4	1	4	48	D12	TRUE	FALSE	FALSE	TRUE	FALSE	TRUE	treatment	non-targeting	pCDF1b_par	TRUE	TRUE	TRUE
1-4	1	4	49	E1	TRUE	FALSE	FALSE	TRUE	FALSE	TRUE	treatment	non-targeting	pCDF1b_par	TRUE	TRUE	TRUE
1-4	1	4	50	E2	TRUE	TRUE	FALSE	TRUE	TRUE	FALSE	treatment	non-targeting	pCDF1b_par	TRUE	TRUE	TRUE
1-4	1	4	51	E3	TRUE	TRUE	FALSE	TRUE	FALSE	TRUE	treatment	non-targeting	pCDF1b_par	TRUE	TRUE	TRUE
1-4	1	4	52	E4	TRUE	FALSE	FALSE	TRUE	FALSE	TRUE	treatment	non-targeting	pCDF1b_par	TRUE	TRUE	TRUE
1-4	1	4	53	E5	TRUE	FALSE	FALSE	TRUE	FALSE	TRUE	treatment	non-targeting	pCDF1b_par	TRUE	TRUE	TRUE
1-4	1	4	54	E6	TRUE	TRUE	FALSE	TRUE	TRUE	TRUE	treatment	non-targeting	pCDF1b_par	TRUE	TRUE	TRUE
1-4	1	4	55	E7	TRUE	FALSE	FALSE	TRUE	FALSE	TRUE	treatment	non-targeting	pCDF1b_par	TRUE	TRUE	TRUE
1-4	1	4	56	E8	TRUE	TRUE	FALSE	TRUE	TRUE	FALSE	treatment	non-targeting	pCDF1b_par	TRUE	TRUE	TRUE
1-4	1	4	57	E9	TRUE	TRUE	FALSE	TRUE	TRUE	FALSE	treatment	non-targeting	pCDF1b_par	TRUE	TRUE	TRUE
1-4	1	4	58	E10	TRUE	TRUE	FALSE	TRUE	TRUE	FALSE	treatment	non-targeting	pCDF1b_par	TRUE	TRUE	TRUE
1-4	1	4	59	E11	TRUE	FALSE	FALSE	TRUE	TRUE	TRUE	treatment	non-targeting	pCDF1b_par	TRUE	TRUE	TRUE
1-4	1	4	60	E12	TRUE	TRUE	FALSE	TRUE	TRUE	FALSE	treatment	non-targeting	pCDF1b_par	TRUE	TRUE	TRUE
1-4	1	4	61	F1	TRUE	TRUE	FALSE	TRUE	TRUE	FALSE	treatment	non-targeting	pCDF1b_par	TRUE	TRUE	TRUE
1-4	1	4	62	F2	TRUE	TRUE	FALSE	TRUE	TRUE	FALSE	treatment	non-targeting	pCDF1b_par	TRUE	TRUE	TRUE
1-4	1	4	63	F3	TRUE	TRUE	FALSE	TRUE	TRUE	FALSE	treatment	non-targeting	pCDF1b_par	TRUE	TRUE	TRUE
1-4	1	4	64	F4	TRUE	FALSE	FALSE	TRUE	FALSE	TRUE	treatment	non-targeting	pCDF1b_par	TRUE	TRUE	TRUE
1-4	1	4	65	F5	TRUE	FALSE	FALSE	TRUE	FALSE	TRUE	treatment	non-targeting	pCDF1b_par	TRUE	TRUE	TRUE
1-4	1	4	66	F6	TRUE	TRUE	FALSE	TRUE	TRUE	FALSE	treatment	non-targeting	pCDF1b_par	TRUE	TRUE	TRUE
1-4	1	4	67	F7	TRUE	FALSE	FALSE	TRUE	FALSE	TRUE	treatment	non-targeting	pCDF1b_par	TRUE	TRUE	TRUE
1-4	1	4	68	F8	TRUE	FALSE	FALSE	TRUE	FALSE	TRUE	treatment	non-targeting	pCDF1b_par	TRUE	TRUE	TRUE
1-4	1	4	69	F9	TRUE	TRUE	FALSE	TRUE	TRUE	FALSE	treatment	non-targeting	pCDF1b_par	TRUE	TRUE	TRUE
1-4	1	4	70	F10	TRUE	TRUE	FALSE	TRUE	TRUE	FALSE	treatment	non-targeting	pCDF1b_par	TRUE	TRUE	TRUE
1-4	1	4	71	F11	TRUE	FALSE	FALSE	TRUE	TRUE	TRUE	treatment	non-targeting	pCDF1b_par	TRUE	TRUE	TRUE
1-4	1	4	72	F12	TRUE	FALSE	FALSE	TRUE	FALSE	TRUE	treatment	non-targeting	pCDF1b_par	TRUE	TRUE	TRUE
1-4	1	4	73	G1	TRUE	TRUE	FALSE	TRUE	TRUE	FALSE	treatment	non-targeting	pCDF1b_par	TRUE	TRUE	TRUE
1-4	1	4	74	G2	TRUE	TRUE	FALSE	TRUE	TRUE	TRUE	treatment	non-targeting	pCDF1b_par	TRUE	TRUE	TRUE
1-4	1	4	75	G3	TRUE	TRUE	FALSE	TRUE	TRUE	FALSE	treatment	non-targeting	pCDF1b_par	TRUE	TRUE	TRUE
1-4	1	4	76	G4	TRUE	TRUE	FALSE	TRUE	TRUE	TRUE	treatment	non-targeting	pCDF1b_par	TRUE	TRUE	TRUE
1-4	1	4	77	G5	TRUE	TRUE	FALSE	TRUE	TRUE	TRUE	treatment	non-targeting	pCDF1b_par	TRUE	TRUE	TRUE
1-4	1	4	78	G6	TRUE	TRUE	FALSE	TRUE	TRUE	FALSE	treatment	non-targeting	pCDF1b_par	TRUE	TRUE	TRUE
1-4	1	4	79	G7	TRUE	TRUE	FALSE	TRUE	TRUE	TRUE	treatment	non-targeting	pCDF1b_par	TRUE	TRUE	TRUE
1-4	1	4	80	G8	TRUE	FALSE	FALSE	TRUE	FALSE	TRUE	treatment	non-targeting	pCDF1b_par	TRUE	TRUE	TRUE
1-4	1	4	81	G9	TRUE	TRUE	FALSE	TRUE	TRUE	FALSE	treatment	non-targeting	pCDF1b_par	TRUE	TRUE	TRUE
1-4	1	4	82	G10	TRUE	FALSE	FALSE	TRUE	FALSE	TRUE	treatment	non-targeting	pCDF1b_par	TRUE	TRUE	TRUE
1-4	1	4	83	G11	TRUE	TRUE	FALSE	TRUE	TRUE	FALSE	treatment	non-targeting	pCDF1b_par	TRUE	TRUE	TRUE
1-4	1	4	84	G12	TRUE	TRUE	FALSE	TRUE	TRUE	FALSE	treatment	non-targeting	pCDF1b_par	TRUE	TRUE	TRUE
1-4	1	4	85	H1	FALSE	FALSE	FALSE	FALSE	FALSE	FALSE	treatment	non-targeting	pCDF1b_par	TRUE	TRUE	TRUE
1-4	1	4	86	H2	TRUE	TRUE	FALSE	TRUE	TRUE	TRUE	treatment	non-targeting	pCDF1b_par	TRUE	TRUE	TRUE
1-4	1	4	87	H3	TRUE	FALSE	FALSE	TRUE	FALSE	TRUE	treatment	non-targeting	pCDF1b_par	TRUE	TRUE	TRUE
1-4	1	4	88	H4	TRUE	FALSE	FALSE	TRUE	FALSE	TRUE	treatment	non-targeting	pCDF1b_par	TRUE	TRUE	TRUE
1-4	1	4	89	H5	TRUE	FALSE	FALSE	TRUE	FALSE	TRUE	treatment	non-targeting	pCDF1b_par	TRUE	TRUE	TRUE
1-4	1	4	90	H6	TRUE	TRUE	FALSE	TRUE	TRUE	TRUE	treatment	non-targeting	pCDF1b_par	TRUE	TRUE	TRUE
1-4	1	4	91	H7	TRUE	TRUE	FALSE	TRUE	TRUE	FALSE	treatment	non-targeting	pCDF1b_par	TRUE	TRUE	TRUE
1-4	1	4	92	H8	TRUE	FALSE	FALSE	TRUE	FALSE	TRUE	treatment	non-targeting	pCDF1b_par	TRUE	TRUE	TRUE
1-4	1	4	93	H9	TRUE	TRUE	FALSE	TRUE	TRUE	FALSE	treatment	non-targeting	pCDF1b_par	TRUE	TRUE	TRUE
1-4	1	4	94	H10	TRUE	TRUE	FALSE	TRUE	TRUE	FALSE	treatment	non-targeting	pCDF1b_par	TRUE	TRUE	TRUE
1-4	1	4	95	H11	TRUE	TRUE	FALSE	TRUE	TRUE	FALSE	treatment	non-targeting	pCDF1b_par	TRUE	TRUE	TRUE
1-4	1	4	96	H12	TRUE	TRUE	FALSE	TRUE	TRUE	FALSE	treatment	non-targeting	pCDF1b_par	TRUE	TRUE	TRUE
1-5	1	5	1	A1	TRUE	FALSE	FALSE	TRUE	FALSE	TRUE	treatment	non-targeting	pCDF1b_par	TRUE	TRUE	TRUE
1-5	1	5	2	A2	TRUE	FALSE	FALSE	TRUE	FALSE	TRUE	treatment	non-targeting	pCDF1b_par	TRUE	TRUE	TRUE
1-5	1	5	3	A3	TRUE	FALSE	FALSE	TRUE	FALSE	TRUE	treatment	non-targeting	pCDF1b_par	TRUE	TRUE	TRUE
1-5	1	5	4	A4	TRUE	FALSE	FALSE	TRUE	FALSE	TRUE	treatment	non-targeting	pCDF1b_par	TRUE	TRUE	TRUE
1-5	1	5	5	A5	TRUE	FALSE	FALSE	TRUE	FALSE	TRUE	treatment	non-targeting	pCDF1b_par	TRUE	TRUE	TRUE
1-5	1	5	6	A6	TRUE	FALSE	FALSE	TRUE	FALSE	TRUE	treatment	non-targeting	pCDF1b_par	TRUE	TRUE	TRUE
1-5	1	5	7	A7	TRUE	TRUE	FALSE	TRUE	FALSE	TRUE	treatment	non-targeting	pCDF1b_par	TRUE	TRUE	TRUE
1-5	1	5	8	A8	TRUE	FALSE	FALSE	TRUE	FALSE	TRUE	treatment	non-targeting	pCDF1b_par	TRUE	TRUE	TRUE
1-5	1	5	9	A9	TRUE	TRUE	FALSE	TRUE	TRUE	FALSE	treatment	non-targeting	pCDF1b_par	TRUE	TRUE	TRUE
1-5	1	5	10	A10	TRUE	TRUE	FALSE	TRUE	TRUE	FALSE	treatment	non-targeting	pCDF1b_par	TRUE	TRUE	TRUE
1-5	1	5	11	A11	TRUE	FALSE	FALSE	TRUE	FALSE	TRUE	treatment	non-targeting	pCDF1b_par	TRUE	TRUE	TRUE
1-5	1	5	12	A12	TRUE	FALSE	FALSE	TRUE	FALSE	TRUE	treatment	non-targeting	pCDF1b_par	TRUE	TRUE	TRUE
1-5	1	5	13	B1	TRUE	TRUE	FALSE	TRUE	TRUE	FALSE	treatment	non-targeting	pCDF1b_par	TRUE	TRUE	TRUE
1-5	1	5	14	B2	TRUE	TRUE	FALSE	TRUE	FALSE	TRUE	treatment	non-targeting	pCDF1b_par	TRUE	TRUE	TRUE
1-5	1	5	15	B3	TRUE	TRUE	FALSE	TRUE	FALSE	TRUE	treatment	non-targeting	pCDF1b_par	TRUE	TRUE	TRUE
1-5	1	5	16	B4	TRUE	TRUE	FALSE	TRUE	TRUE	TRUE	treatment	non-targeting	pCDF1b_par	TRUE	TRUE	TRUE
1-5	1	5	17	B5	TRUE	TRUE	FALSE	TRUE	TRUE	TRUE	treatment	non-targeting	pCDF1b_par	TRUE	TRUE	TRUE
1-5	1	5	18	B6	TRUE	TRUE	FALSE	TRUE	TRUE	FALSE	treatment	non-targeting	pCDF1b_par	TRUE	TRUE	TRUE
1-5	1	5	19	B7	TRUE	TRUE	FALSE	TRUE	FALSE	TRUE	treatment	non-targeting	pCDF1b_par	TRUE	TRUE	TRUE
1-5	1	5	20	B8	TRUE	TRUE	FALSE	TRUE	TRUE	FALSE	treatment	non-targeting	pCDF1b_par	TRUE	TRUE	TRUE
1-5	1	5	21	B9	TRUE	TRUE	FALSE	TRUE	FALSE	TRUE	treatment	non-targeting	pCDF1b_par	TRUE	TRUE	TRUE
1-5	1	5	22	B10	TRUE	TRUE	FALSE	TRUE	FALSE	TRUE	treatment	non-targeting	pCDF1b_par	TRUE	TRUE	TRUE
1-5	1	5	23	B11	TRUE	TRUE	FALSE	TRUE	FALSE	FALSE	treatment	non-targeting	pCDF1b_par	TRUE	TRUE	TRUE
1-5	1	5	24	B12	TRUE	TRUE	FALSE	TRUE	FALSE	FALSE	treatment	non-targeting	pCDF1b_par	TRUE	TRUE	TRUE
1-5	1	5	25	C1	TRUE	TRUE	FALSE	TRUE	FALSE	TRUE	treatment	non-targeting	pCDF1b_par	TRUE	TRUE	TRUE
1-5	1	5	26	C2	TRUE	TRUE	FALSE	TRUE	FALSE	FALSE	treatment	non-targeting	pCDF1b_par	TRUE	TRUE	TRUE
1-5	1	5	27	C3	TRUE	TRUE	FALSE	TRUE	FALSE	TRUE	treatment	non-targeting	pCDF1b_par	TRUE	TRUE	TRUE
1-5	1	5	28	C4	TRUE	FALSE	FALSE	TRUE	FALSE	TRUE	treatment	non-targeting	pCDF1b_par	TRUE	TRUE	TRUE
1-5	1	5	29	C5	TRUE	FALSE	FALSE	TRUE	FALSE	TRUE	treatment	non-targeting	pCDF1b_par	TRUE	TRUE	TRUE
1-5	1	5	30	C6	TRUE	TRUE	FALSE	TRUE	TRUE	TRUE	treatment	non-targeting	pCDF1b_par	TRUE	TRUE	TRUE
1-5	1	5	31	C7	TRUE	FALSE	FALSE	TRUE	FALSE	TRUE	treatment	non-targeting	pCDF1b_par	TRUE	TRUE	TRUE
1-5	1	5	32	C8	FALSE	FALSE	FALSE	FALSE	FALSE	FALSE	treatment	non-targeting	pCDF1b_par	TRUE	TRUE	TRUE
1-5	1	5	33	C9	TRUE	TRUE	FALSE	TRUE	TRUE	TRUE	treatment	non-targeting	pCDF1b_par	TRUE	TRUE	TRUE
1-5	1	5	34	C10	TRUE	TRUE	FALSE	TRUE	TRUE	TRUE	treatment	non-targeting	pCDF1b_par	TRUE	TRUE	TRUE
1-5	1	5	35	C11	TRUE	FALSE	FALSE	TRUE	FALSE	TRUE	treatment	non-targeting	pCDF1b_par	TRUE	TRUE	TRUE
1-5	1	5	36	C12	TRUE	TRUE	FALSE	TRUE	TRUE	FALSE	treatment	non-targeting	pCDF1b_par	TRUE	TRUE	TRUE
1-5	1	5	37	D1	TRUE	TRUE	FALSE	TRUE	TRUE	TRUE	treatment	non-targeting	pCDF1b_par	TRUE	TRUE	TRUE
1-5	1	5	38	D2	TRUE	TRUE	FALSE	TRUE	TRUE	TRUE	treatment	non-targeting	pCDF1b_par	TRUE	TRUE	TRUE
1-5	1	5	39	D3	TRUE	TRUE	FALSE	TRUE	TRUE	FALSE	treatment	non-targeting	pCDF1b_par	TRUE	TRUE	TRUE
1-5	1	5	40	D4	TRUE	TRUE	FALSE	TRUE	TRUE	TRUE	treatment	non-targeting	pCDF1b_par	TRUE	TRUE	TRUE
1-5	1	5	41	D5	TRUE	TRUE	FALSE	TRUE	TRUE	TRUE	treatment	non-targeting	pCDF1b_par	TRUE	TRUE	TRUE
1-5	1	5	42	D6	TRUE	TRUE	FALSE	TRUE	FALSE	TRUE	treatment	non-targeting	pCDF1b_par	TRUE	TRUE	TRUE
1-5	1	5	43	D7	TRUE	TRUE	FALSE	TRUE	TRUE	FALSE	treatment	non-targeting	pCDF1b_par	TRUE	TRUE	TRUE
1-5	1	5	44	D8	TRUE	TRUE	FALSE	TRUE	FALSE	TRUE	treatment	non-targeting	pCDF1b_par	TRUE	TRUE	TRUE
1-5	1	5	45	D9	TRUE	TRUE	FALSE	TRUE	FALSE	TRUE	treatment	non-targeting	pCDF1b_par	TRUE	TRUE	TRUE
1-5	1	5	46	D10	TRUE	TRUE	FALSE	TRUE	TRUE	FALSE	treatment	non-targeting	pCDF1b_par	TRUE	TRUE	TRUE
1-5	1	5	47	D11	TRUE	FALSE	FALSE	TRUE	FALSE	TRUE	treatment	non-targeting	pCDF1b_par	TRUE	TRUE	TRUE
1-5	1	5	48	D12	TRUE	FALSE	FALSE	TRUE	FALSE	TRUE	treatment	non-targeting	pCDF1b_par	TRUE	TRUE	TRUE
1-5	1	5	49	E1	TRUE	TRUE	FALSE	TRUE	TRUE	TRUE	treatment	non-targeting	pCDF1b_par	TRUE	TRUE	TRUE
1-5	1	5	50	E2	TRUE	TRUE	FALSE	TRUE	TRUE	TRUE	treatment	non-targeting	pCDF1b_par	TRUE	TRUE	TRUE
1-5	1	5	51	E3	TRUE	FALSE	FALSE	TRUE	FALSE	TRUE	treatment	non-targeting	pCDF1b_par	TRUE	TRUE	TRUE
1-5	1	5	52	E4	TRUE	TRUE	FALSE	TRUE	FALSE	TRUE	treatment	non-targeting	pCDF1b_par	TRUE	TRUE	TRUE
1-5	1	5	53	E5	TRUE	TRUE	FALSE	TRUE	FALSE	TRUE	treatment	non-targeting	pCDF1b_par	TRUE	TRUE	TRUE
1-5	1	5	54	E6	TRUE	TRUE	FALSE	TRUE	FALSE	TRUE	treatment	non-targeting	pCDF1b_par	TRUE	TRUE	TRUE
1-5	1	5	55	E7	TRUE	TRUE	FALSE	TRUE	TRUE	TRUE	treatment	non-targeting	pCDF1b_par	TRUE	TRUE	TRUE
1-5	1	5	56	E8	TRUE	FALSE	FALSE	TRUE	FALSE	TRUE	treatment	non-targeting	pCDF1b_par	TRUE	TRUE	TRUE
1-5	1	5	57	E9	TRUE	FALSE	FALSE	TRUE	FALSE	TRUE	treatment	non-targeting	pCDF1b_par	TRUE	TRUE	TRUE
1-5	1	5	58	E10	TRUE	TRUE	FALSE	TRUE	FALSE	TRUE	treatment	non-targeting	pCDF1b_par	TRUE	TRUE	TRUE
1-5	1	5	59	E11	TRUE	TRUE	FALSE	TRUE	FALSE	TRUE	treatment	non-targeting	pCDF1b_par	TRUE	TRUE	TRUE
1-5	1	5	60	E12	TRUE	TRUE	FALSE	TRUE	FALSE	TRUE	treatment	non-targeting	pCDF1b_par	TRUE	TRUE	TRUE
1-5	1	5	61	F1	TRUE	TRUE	FALSE	TRUE	TRUE	FALSE	treatment	non-targeting	pCDF1b_par	TRUE	TRUE	TRUE
1-5	1	5	62	F2	TRUE	TRUE	FALSE	TRUE	TRUE	TRUE	treatment	non-targeting	pCDF1b_par	TRUE	TRUE	TRUE
1-5	1	5	63	F3	TRUE	TRUE	FALSE	TRUE	TRUE	FALSE	treatment	non-targeting	pCDF1b_par	TRUE	TRUE	TRUE
1-5	1	5	64	F4	TRUE	TRUE	FALSE	TRUE	TRUE	FALSE	treatment	non-targeting	pCDF1b_par	TRUE	TRUE	TRUE
1-5	1	5	65	F5	TRUE	TRUE	FALSE	TRUE	TRUE	TRUE	treatment	non-targeting	pCDF1b_par	TRUE	TRUE	TRUE
1-5	1	5	66	F6	TRUE	TRUE	FALSE	TRUE	TRUE	TRUE	treatment	non-targeting	pCDF1b_par	TRUE	TRUE	TRUE
1-5	1	5	67	F7	TRUE	TRUE	FALSE	TRUE	TRUE	TRUE	treatment	non-targeting	pCDF1b_par	TRUE	TRUE	TRUE
1-5	1	5	68	F8	TRUE	FALSE	FALSE	TRUE	FALSE	TRUE	treatment	non-targeting	pCDF1b_par	TRUE	TRUE	TRUE
1-5	1	5	69	F9	TRUE	FALSE	FALSE	TRUE	FALSE	TRUE	treatment	non-targeting	pCDF1b_par	TRUE	TRUE	TRUE
1-5	1	5	70	F10	TRUE	FALSE	FALSE	TRUE	FALSE	TRUE	treatment	non-targeting	pCDF1b_par	TRUE	TRUE	TRUE
1-5	1	5	71	F11	TRUE	TRUE	FALSE	TRUE	TRUE	TRUE	treatment	non-targeting	pCDF1b_par	TRUE	TRUE	TRUE
1-5	1	5	72	F12	TRUE	TRUE	FALSE	TRUE	TRUE	TRUE	treatment	non-targeting	pCDF1b_par	TRUE	TRUE	TRUE
1-5	1	5	73	G1	TRUE	TRUE	FALSE	TRUE	TRUE	TRUE	treatment	non-targeting	pCDF1b_par	TRUE	TRUE	TRUE
1-5	1	5	74	G2	TRUE	TRUE	FALSE	TRUE	TRUE	TRUE	treatment	non-targeting	pCDF1b_par	TRUE	TRUE	TRUE
1-5	1	5	75	G3	TRUE	TRUE	FALSE	TRUE	TRUE	TRUE	treatment	non-targeting	pCDF1b_par	TRUE	TRUE	TRUE
1-5	1	5	76	G4	TRUE	TRUE	FALSE	TRUE	TRUE	TRUE	treatment	non-targeting	pCDF1b_par	TRUE	TRUE	TRUE
1-5	1	5	77	G5	TRUE	TRUE	FALSE	TRUE	TRUE	TRUE	treatment	non-targeting	pCDF1b_par	TRUE	TRUE	TRUE
1-5	1	5	78	G6	TRUE	TRUE	FALSE	TRUE	FALSE	TRUE	treatment	non-targeting	pCDF1b_par	TRUE	TRUE	TRUE
1-5	1	5	79	G7	TRUE	FALSE	FALSE	TRUE	FALSE	TRUE	treatment	non-targeting	pCDF1b_par	TRUE	TRUE	TRUE
1-5	1	5	80	G8	TRUE	TRUE	FALSE	TRUE	TRUE	FALSE	treatment	non-targeting	pCDF1b_par	TRUE	TRUE	TRUE
1-5	1	5	81	G9	TRUE	TRUE	FALSE	TRUE	TRUE	FALSE	treatment	non-targeting	pCDF1b_par	TRUE	TRUE	TRUE
1-5	1	5	82	G10	TRUE	TRUE	FALSE	TRUE	TRUE	TRUE	treatment	non-targeting	pCDF1b_par	TRUE	TRUE	TRUE
1-5	1	5	83	G11	TRUE	TRUE	FALSE	TRUE	TRUE	TRUE	treatment	non-targeting	pCDF1b_par	TRUE	TRUE	TRUE
1-5	1	5	84	G12	TRUE	TRUE	FALSE	TRUE	FALSE	TRUE	treatment	non-targeting	pCDF1b_par	TRUE	TRUE	TRUE
1-5	1	5	85	H1	TRUE	TRUE	FALSE	TRUE	FALSE	TRUE	treatment	non-targeting	pCDF1b_par	TRUE	TRUE	TRUE
1-5	1	5	86	H2	TRUE	TRUE	FALSE	TRUE	FALSE	TRUE	treatment	non-targeting	pCDF1b_par	TRUE	TRUE	TRUE
1-5	1	5	87	H3	TRUE	TRUE	FALSE	TRUE	TRUE	TRUE	treatment	non-targeting	pCDF1b_par	TRUE	TRUE	TRUE
1-5	1	5	88	H4	TRUE	TRUE	FALSE	TRUE	TRUE	TRUE	treatment	non-targeting	pCDF1b_par	TRUE	TRUE	TRUE
1-5	1	5	89	H5	TRUE	TRUE	FALSE	TRUE	TRUE	TRUE	treatment	non-targeting	pCDF1b_par	TRUE	TRUE	TRUE
1-5	1	5	90	H6	TRUE	TRUE	FALSE	TRUE	TRUE	TRUE	treatment	non-targeting	pCDF1b_par	TRUE	TRUE	TRUE
1-5	1	5	91	H7	TRUE	TRUE	FALSE	TRUE	TRUE	TRUE	treatment	non-targeting	pCDF1b_par	TRUE	TRUE	TRUE
1-5	1	5	92	H8	TRUE	TRUE	FALSE	TRUE	TRUE	TRUE	treatment	non-targeting	pCDF1b_par	TRUE	TRUE	TRUE
1-5	1	5	93	H9	TRUE	TRUE	FALSE	TRUE	TRUE	TRUE	treatment	non-targeting	pCDF1b_par	TRUE	TRUE	TRUE
1-5	1	5	94	H10	TRUE	TRUE	FALSE	TRUE	TRUE	TRUE	treatment	non-targeting	pCDF1b_par	TRUE	TRUE	TRUE
1-5	1	5	95	H11	TRUE	TRUE	FALSE	TRUE	FALSE	FALSE	treatment	non-targeting	pCDF1b_par	TRUE	TRUE	TRUE
1-5	1	5	96	H12	TRUE	TRUE	FALSE	TRUE	FALSE	TRUE	treatment	non-targeting	pCDF1b_par	TRUE	TRUE	TRUE
1-6	1	6	1	A1	TRUE	TRUE	FALSE	TRUE	TRUE	TRUE	treatment	targeting	pCDF1b_par	TRUE	TRUE	TRUE
1-6	1	6	2	A2	TRUE	TRUE	FALSE	TRUE	TRUE	TRUE	treatment	targeting	pCDF1b_par	TRUE	TRUE	TRUE
1-6	1	6	3	A3	TRUE	TRUE	FALSE	TRUE	FALSE	TRUE	treatment	targeting	pCDF1b_par	TRUE	TRUE	TRUE
1-6	1	6	4	A4	TRUE	TRUE	FALSE	TRUE	FALSE	TRUE	treatment	targeting	pCDF1b_par	TRUE	TRUE	TRUE
1-6	1	6	5	A5	TRUE	FALSE	FALSE	TRUE	FALSE	TRUE	treatment	targeting	pCDF1b_par	TRUE	TRUE	TRUE
1-6	1	6	6	A6	TRUE	TRUE	FALSE	TRUE	TRUE	TRUE	treatment	targeting	pCDF1b_par	TRUE	TRUE	TRUE
1-6	1	6	7	A7	TRUE	FALSE	FALSE	TRUE	TRUE	TRUE	treatment	targeting	pCDF1b_par	TRUE	TRUE	TRUE
1-6	1	6	8	A8	TRUE	TRUE	FALSE	TRUE	FALSE	TRUE	treatment	targeting	pCDF1b_par	TRUE	TRUE	TRUE
1-6	1	6	9	A9	TRUE	TRUE	FALSE	TRUE	FALSE	TRUE	treatment	targeting	pCDF1b_par	TRUE	TRUE	TRUE
1-6	1	6	10	A10	TRUE	FALSE	FALSE	TRUE	FALSE	TRUE	treatment	targeting	pCDF1b_par	TRUE	TRUE	TRUE
1-6	1	6	11	A11	TRUE	FALSE	FALSE	TRUE	FALSE	TRUE	treatment	targeting	pCDF1b_par	TRUE	TRUE	TRUE
1-6	1	6	12	A12	TRUE	FALSE	FALSE	TRUE	FALSE	TRUE	treatment	targeting	pCDF1b_par	TRUE	TRUE	TRUE
1-6	1	6	13	B1	TRUE	TRUE	FALSE	TRUE	TRUE	FALSE	treatment	targeting	pCDF1b_par	TRUE	TRUE	TRUE
1-6	1	6	14	B2	TRUE	TRUE	FALSE	TRUE	TRUE	FALSE	treatment	targeting	pCDF1b_par	TRUE	TRUE	TRUE
1-6	1	6	15	B3	TRUE	TRUE	FALSE	TRUE	TRUE	FALSE	treatment	targeting	pCDF1b_par	TRUE	TRUE	TRUE
1-6	1	6	16	B4	TRUE	TRUE	FALSE	TRUE	FALSE	TRUE	treatment	targeting	pCDF1b_par	TRUE	TRUE	TRUE
1-6	1	6	17	B5	TRUE	FALSE	FALSE	TRUE	FALSE	TRUE	treatment	targeting	pCDF1b_par	TRUE	TRUE	TRUE
1-6	1	6	18	B6	TRUE	TRUE	FALSE	TRUE	TRUE	FALSE	treatment	targeting	pCDF1b_par	TRUE	TRUE	TRUE
1-6	1	6	19	B7	TRUE	TRUE	FALSE	TRUE	TRUE	FALSE	treatment	targeting	pCDF1b_par	TRUE	TRUE	TRUE
1-6	1	6	20	B8	TRUE	TRUE	FALSE	TRUE	FALSE	TRUE	treatment	targeting	pCDF1b_par	TRUE	TRUE	TRUE
1-6	1	6	21	B9	TRUE	FALSE	FALSE	TRUE	FALSE	TRUE	treatment	targeting	pCDF1b_par	TRUE	TRUE	TRUE
1-6	1	6	22	B10	TRUE	TRUE	FALSE	TRUE	FALSE	TRUE	treatment	targeting	pCDF1b_par	TRUE	TRUE	TRUE
1-6	1	6	23	B11	TRUE	FALSE	FALSE	TRUE	FALSE	TRUE	treatment	targeting	pCDF1b_par	TRUE	TRUE	TRUE
1-6	1	6	24	B12	TRUE	TRUE	FALSE	TRUE	FALSE	TRUE	treatment	targeting	pCDF1b_par	TRUE	TRUE	TRUE
1-6	1	6	25	C1	TRUE	FALSE	FALSE	TRUE	FALSE	TRUE	treatment	targeting	pCDF1b_par	TRUE	TRUE	TRUE
1-6	1	6	26	C2	TRUE	TRUE	FALSE	TRUE	FALSE	TRUE	treatment	targeting	pCDF1b_par	TRUE	TRUE	TRUE
1-6	1	6	27	C3	TRUE	FALSE	FALSE	TRUE	FALSE	TRUE	treatment	targeting	pCDF1b_par	TRUE	TRUE	TRUE
1-6	1	6	28	C4	TRUE	FALSE	FALSE	TRUE	FALSE	TRUE	treatment	targeting	pCDF1b_par	TRUE	TRUE	TRUE
1-6	1	6	29	C5	TRUE	FALSE	FALSE	TRUE	FALSE	TRUE	treatment	targeting	pCDF1b_par	TRUE	TRUE	TRUE
1-6	1	6	30	C6	TRUE	FALSE	FALSE	TRUE	FALSE	TRUE	treatment	targeting	pCDF1b_par	TRUE	TRUE	TRUE
1-6	1	6	31	C7	TRUE	TRUE	FALSE	TRUE	TRUE	FALSE	treatment	targeting	pCDF1b_par	TRUE	TRUE	TRUE
1-6	1	6	32	C8	TRUE	TRUE	FALSE	TRUE	TRUE	TRUE	treatment	targeting	pCDF1b_par	TRUE	TRUE	TRUE
1-6	1	6	33	C9	TRUE	TRUE	FALSE	TRUE	TRUE	TRUE	treatment	targeting	pCDF1b_par	TRUE	TRUE	TRUE
1-6	1	6	34	C10	TRUE	TRUE	FALSE	TRUE	TRUE	TRUE	treatment	targeting	pCDF1b_par	TRUE	TRUE	TRUE
1-6	1	6	35	C11	TRUE	TRUE	FALSE	TRUE	TRUE	FALSE	treatment	targeting	pCDF1b_par	TRUE	TRUE	TRUE
1-6	1	6	36	C12	TRUE	TRUE	FALSE	TRUE	TRUE	FALSE	treatment	targeting	pCDF1b_par	TRUE	TRUE	TRUE
1-6	1	6	37	D1	TRUE	TRUE	FALSE	TRUE	FALSE	TRUE	treatment	targeting	pCDF1b_par	TRUE	TRUE	TRUE
1-6	1	6	38	D2	TRUE	FALSE	TRUE	TRUE	FALSE	TRUE	treatment	targeting	pCDF1b_par	TRUE	TRUE	TRUE
1-6	1	6	39	D3	TRUE	TRUE	FALSE	TRUE	FALSE	TRUE	treatment	targeting	pCDF1b_par	TRUE	TRUE	TRUE
1-6	1	6	40	D4	TRUE	FALSE	FALSE	TRUE	FALSE	TRUE	treatment	targeting	pCDF1b_par	TRUE	TRUE	TRUE
1-6	1	6	41	D5	TRUE	FALSE	FALSE	TRUE	FALSE	TRUE	treatment	targeting	pCDF1b_par	TRUE	TRUE	TRUE
1-6	1	6	42	D6	TRUE	TRUE	FALSE	TRUE	FALSE	TRUE	treatment	targeting	pCDF1b_par	TRUE	TRUE	TRUE
1-6	1	6	43	D7	TRUE	TRUE	FALSE	TRUE	FALSE	TRUE	treatment	targeting	pCDF1b_par	TRUE	TRUE	TRUE
1-6	1	6	44	D8	TRUE	TRUE	FALSE	TRUE	TRUE	FALSE	treatment	targeting	pCDF1b_par	TRUE	TRUE	TRUE
1-6	1	6	45	D9	TRUE	TRUE	FALSE	TRUE	TRUE	TRUE	treatment	targeting	pCDF1b_par	TRUE	TRUE	TRUE
1-6	1	6	46	D10	TRUE	TRUE	FALSE	TRUE	FALSE	TRUE	treatment	targeting	pCDF1b_par	TRUE	TRUE	TRUE
1-6	1	6	47	D11	TRUE	TRUE	FALSE	TRUE	FALSE	TRUE	treatment	targeting	pCDF1b_par	TRUE	TRUE	TRUE
1-6	1	6	48	D12	TRUE	TRUE	FALSE	TRUE	FALSE	TRUE	treatment	targeting	pCDF1b_par	TRUE	TRUE	TRUE
1-6	1	6	49	E1	TRUE	TRUE	FALSE	TRUE	TRUE	FALSE	treatment	targeting	pCDF1b_par	TRUE	TRUE	TRUE
1-6	1	6	50	E2	TRUE	TRUE	FALSE	TRUE	TRUE	TRUE	treatment	targeting	pCDF1b_par	TRUE	TRUE	TRUE
1-6	1	6	51	E3	TRUE	TRUE	FALSE	TRUE	FALSE	TRUE	treatment	targeting	pCDF1b_par	TRUE	TRUE	TRUE
1-6	1	6	52	E4	TRUE	TRUE	FALSE	TRUE	FALSE	TRUE	treatment	targeting	pCDF1b_par	TRUE	TRUE	TRUE
1-6	1	6	53	E5	TRUE	FALSE	FALSE	TRUE	FALSE	TRUE	treatment	targeting	pCDF1b_par	TRUE	TRUE	TRUE
1-6	1	6	54	E6	TRUE	TRUE	FALSE	TRUE	FALSE	TRUE	treatment	targeting	pCDF1b_par	TRUE	TRUE	TRUE
1-6	1	6	55	E7	TRUE	TRUE	FALSE	TRUE	FALSE	TRUE	treatment	targeting	pCDF1b_par	TRUE	TRUE	TRUE
1-6	1	6	56	E8	TRUE	FALSE	FALSE	TRUE	FALSE	TRUE	treatment	targeting	pCDF1b_par	TRUE	TRUE	TRUE
1-6	1	6	57	E9	TRUE	TRUE	FALSE	TRUE	FALSE	TRUE	treatment	targeting	pCDF1b_par	TRUE	TRUE	TRUE
1-6	1	6	58	E10	TRUE	TRUE	FALSE	TRUE	FALSE	TRUE	treatment	targeting	pCDF1b_par	TRUE	TRUE	TRUE
1-6	1	6	59	E11	TRUE	TRUE	FALSE	TRUE	TRUE	FALSE	treatment	targeting	pCDF1b_par	TRUE	TRUE	TRUE
1-6	1	6	60	E12	TRUE	FALSE	FALSE	TRUE	FALSE	TRUE	treatment	targeting	pCDF1b_par	TRUE	TRUE	TRUE
1-6	1	6	61	F1	TRUE	TRUE	FALSE	TRUE	FALSE	TRUE	treatment	targeting	pCDF1b_par	TRUE	TRUE	TRUE
1-6	1	6	62	F2	TRUE	TRUE	FALSE	TRUE	TRUE	FALSE	treatment	targeting	pCDF1b_par	TRUE	TRUE	TRUE
1-6	1	6	63	F3	TRUE	TRUE	FALSE	TRUE	TRUE	TRUE	treatment	targeting	pCDF1b_par	TRUE	TRUE	TRUE
1-6	1	6	64	F4	TRUE	TRUE	FALSE	TRUE	TRUE	FALSE	treatment	targeting	pCDF1b_par	TRUE	TRUE	TRUE
1-6	1	6	65	F5	TRUE	FALSE	FALSE	TRUE	FALSE	TRUE	treatment	targeting	pCDF1b_par	TRUE	TRUE	TRUE
1-6	1	6	66	F6	TRUE	FALSE	FALSE	TRUE	FALSE	TRUE	treatment	targeting	pCDF1b_par	TRUE	TRUE	TRUE
1-6	1	6	67	F7	TRUE	TRUE	FALSE	TRUE	FALSE	TRUE	treatment	targeting	pCDF1b_par	TRUE	TRUE	TRUE
1-6	1	6	68	F8	TRUE	FALSE	TRUE	TRUE	FALSE	TRUE	treatment	targeting	pCDF1b_par	TRUE	TRUE	TRUE
1-6	1	6	69	F9	TRUE	FALSE	FALSE	TRUE	FALSE	TRUE	treatment	targeting	pCDF1b_par	TRUE	TRUE	TRUE
1-6	1	6	70	F10	TRUE	FALSE	FALSE	TRUE	FALSE	TRUE	treatment	targeting	pCDF1b_par	TRUE	TRUE	TRUE
1-6	1	6	71	F11	TRUE	TRUE	FALSE	TRUE	TRUE	FALSE	treatment	targeting	pCDF1b_par	TRUE	TRUE	TRUE
1-6	1	6	72	F12	TRUE	TRUE	FALSE	TRUE	TRUE	TRUE	treatment	targeting	pCDF1b_par	TRUE	TRUE	TRUE
1-6	1	6	73	G1	TRUE	TRUE	FALSE	TRUE	TRUE	FALSE	treatment	targeting	pCDF1b_par	TRUE	TRUE	TRUE
1-6	1	6	74	G2	TRUE	TRUE	FALSE	TRUE	FALSE	TRUE	treatment	targeting	pCDF1b_par	TRUE	TRUE	TRUE
1-6	1	6	75	G3	TRUE	TRUE	FALSE	TRUE	FALSE	TRUE	treatment	targeting	pCDF1b_par	TRUE	TRUE	TRUE
1-6	1	6	76	G4	TRUE	TRUE	FALSE	TRUE	FALSE	TRUE	treatment	targeting	pCDF1b_par	TRUE	TRUE	TRUE
1-6	1	6	77	G5	TRUE	TRUE	FALSE	TRUE	FALSE	TRUE	treatment	targeting	pCDF1b_par	TRUE	TRUE	TRUE
1-6	1	6	78	G6	TRUE	FALSE	FALSE	TRUE	FALSE	TRUE	treatment	targeting	pCDF1b_par	TRUE	TRUE	TRUE
1-6	1	6	79	G7	TRUE	TRUE	FALSE	TRUE	FALSE	TRUE	treatment	targeting	pCDF1b_par	TRUE	TRUE	TRUE
1-6	1	6	80	G8	TRUE	TRUE	FALSE	TRUE	FALSE	TRUE	treatment	targeting	pCDF1b_par	TRUE	TRUE	TRUE
1-6	1	6	81	G9	TRUE	TRUE	FALSE	TRUE	FALSE	TRUE	treatment	targeting	pCDF1b_par	TRUE	TRUE	TRUE
1-6	1	6	82	G10	TRUE	FALSE	FALSE	TRUE	FALSE	TRUE	treatment	targeting	pCDF1b_par	TRUE	TRUE	TRUE
1-6	1	6	83	G11	TRUE	TRUE	FALSE	TRUE	FALSE	TRUE	treatment	targeting	pCDF1b_par	TRUE	TRUE	TRUE
1-6	1	6	84	G12	TRUE	FALSE	TRUE	TRUE	FALSE	TRUE	treatment	targeting	pCDF1b_par	TRUE	TRUE	TRUE
1-6	1	6	85	H1	TRUE	FALSE	FALSE	TRUE	FALSE	TRUE	treatment	targeting	pCDF1b_par	TRUE	TRUE	TRUE
1-6	1	6	86	H2	TRUE	TRUE	FALSE	TRUE	TRUE	FALSE	treatment	targeting	pCDF1b_par	TRUE	TRUE	TRUE
1-6	1	6	87	H3	TRUE	TRUE	FALSE	TRUE	TRUE	FALSE	treatment	targeting	pCDF1b_par	TRUE	TRUE	TRUE
1-6	1	6	88	H4	TRUE	TRUE	FALSE	TRUE	FALSE	TRUE	treatment	targeting	pCDF1b_par	TRUE	TRUE	TRUE
1-6	1	6	89	H5	TRUE	FALSE	FALSE	TRUE	FALSE	TRUE	treatment	targeting	pCDF1b_par	TRUE	TRUE	TRUE
1-6	1	6	90	H6	TRUE	TRUE	FALSE	TRUE	FALSE	TRUE	treatment	targeting	pCDF1b_par	TRUE	TRUE	TRUE
1-6	1	6	91	H7	TRUE	TRUE	FALSE	TRUE	TRUE	FALSE	treatment	targeting	pCDF1b_par	TRUE	TRUE	TRUE
1-6	1	6	92	H8	TRUE	TRUE	FALSE	TRUE	TRUE	FALSE	treatment	targeting	pCDF1b_par	TRUE	TRUE	TRUE
1-6	1	6	93	H9	TRUE	TRUE	FALSE	TRUE	TRUE	FALSE	treatment	targeting	pCDF1b_par	TRUE	TRUE	TRUE
1-6	1	6	94	H10	TRUE	TRUE	FALSE	TRUE	FALSE	TRUE	treatment	targeting	pCDF1b_par	TRUE	TRUE	TRUE
1-6	1	6	95	H11	TRUE	TRUE	FALSE	TRUE	FALSE	TRUE	treatment	targeting	pCDF1b_par	TRUE	TRUE	TRUE
1-6	1	6	96	H12	TRUE	TRUE	FALSE	TRUE	FALSE	TRUE	treatment	targeting	pCDF1b_par	TRUE	TRUE	TRUE
1-7	1	7	1	A1	TRUE	TRUE	FALSE	TRUE	TRUE	TRUE	treatment	targeting	pCDF1b_par	TRUE	TRUE	TRUE
1-7	1	7	2	A2	TRUE	TRUE	FALSE	TRUE	TRUE	TRUE	treatment	targeting	pCDF1b_par	TRUE	TRUE	TRUE
1-7	1	7	3	A3	TRUE	TRUE	FALSE	TRUE	FALSE	TRUE	treatment	targeting	pCDF1b_par	TRUE	TRUE	TRUE
1-7	1	7	4	A4	TRUE	FALSE	FALSE	TRUE	FALSE	TRUE	treatment	targeting	pCDF1b_par	TRUE	TRUE	TRUE
1-7	1	7	5	A5	TRUE	FALSE	FALSE	TRUE	FALSE	TRUE	treatment	targeting	pCDF1b_par	TRUE	TRUE	TRUE
1-7	1	7	6	A6	TRUE	TRUE	FALSE	TRUE	FALSE	TRUE	treatment	targeting	pCDF1b_par	TRUE	TRUE	TRUE
1-7	1	7	7	A7	TRUE	TRUE	FALSE	TRUE	FALSE	TRUE	treatment	targeting	pCDF1b_par	TRUE	TRUE	TRUE
1-7	1	7	8	A8	TRUE	TRUE	FALSE	TRUE	TRUE	FALSE	treatment	targeting	pCDF1b_par	TRUE	TRUE	TRUE
1-7	1	7	9	A9	TRUE	TRUE	FALSE	TRUE	FALSE	TRUE	treatment	targeting	pCDF1b_par	TRUE	TRUE	TRUE
1-7	1	7	10	A10	TRUE	FALSE	FALSE	TRUE	FALSE	TRUE	treatment	targeting	pCDF1b_par	TRUE	TRUE	TRUE
1-7	1	7	11	A11	TRUE	TRUE	FALSE	TRUE	TRUE	TRUE	treatment	targeting	pCDF1b_par	TRUE	TRUE	TRUE
1-7	1	7	12	A12	TRUE	TRUE	FALSE	TRUE	TRUE	TRUE	treatment	targeting	pCDF1b_par	TRUE	TRUE	TRUE
1-7	1	7	13	B1	TRUE	FALSE	FALSE	TRUE	FALSE	TRUE	treatment	targeting	pCDF1b_par	TRUE	TRUE	TRUE
1-7	1	7	14	B2	TRUE	TRUE	FALSE	TRUE	TRUE	FALSE	treatment	targeting	pCDF1b_par	TRUE	TRUE	TRUE
1-7	1	7	15	B3	TRUE	TRUE	FALSE	TRUE	FALSE	TRUE	treatment	targeting	pCDF1b_par	TRUE	TRUE	TRUE
1-7	1	7	16	B4	TRUE	TRUE	FALSE	TRUE	TRUE	TRUE	treatment	targeting	pCDF1b_par	TRUE	TRUE	TRUE
1-7	1	7	17	B5	TRUE	TRUE	FALSE	TRUE	TRUE	FALSE	treatment	targeting	pCDF1b_par	TRUE	TRUE	TRUE
1-7	1	7	18	B6	TRUE	TRUE	FALSE	TRUE	TRUE	FALSE	treatment	targeting	pCDF1b_par	TRUE	TRUE	TRUE
1-7	1	7	19	B7	TRUE	TRUE	FALSE	TRUE	TRUE	FALSE	treatment	targeting	pCDF1b_par	TRUE	TRUE	TRUE
1-7	1	7	20	B8	TRUE	FALSE	FALSE	TRUE	FALSE	TRUE	treatment	targeting	pCDF1b_par	TRUE	TRUE	TRUE
1-7	1	7	21	B9	TRUE	TRUE	FALSE	TRUE	FALSE	TRUE	treatment	targeting	pCDF1b_par	TRUE	TRUE	TRUE
1-7	1	7	22	B10	TRUE	TRUE	FALSE	TRUE	TRUE	FALSE	treatment	targeting	pCDF1b_par	TRUE	TRUE	TRUE
1-7	1	7	23	B11	TRUE	TRUE	FALSE	TRUE	FALSE	TRUE	treatment	targeting	pCDF1b_par	TRUE	TRUE	TRUE
1-7	1	7	24	B12	TRUE	TRUE	FALSE	TRUE	FALSE	TRUE	treatment	targeting	pCDF1b_par	TRUE	TRUE	TRUE
1-7	1	7	25	C1	TRUE	TRUE	FALSE	TRUE	FALSE	TRUE	treatment	targeting	pCDF1b_par	TRUE	TRUE	TRUE
1-7	1	7	26	C2	TRUE	TRUE	FALSE	TRUE	TRUE	FALSE	treatment	targeting	pCDF1b_par	TRUE	TRUE	TRUE
1-7	1	7	27	C3	TRUE	TRUE	FALSE	TRUE	FALSE	TRUE	treatment	targeting	pCDF1b_par	TRUE	TRUE	TRUE
1-7	1	7	28	C4	TRUE	FALSE	FALSE	TRUE	FALSE	TRUE	treatment	targeting	pCDF1b_par	TRUE	TRUE	TRUE
1-7	1	7	29	C5	TRUE	FALSE	FALSE	TRUE	FALSE	TRUE	treatment	targeting	pCDF1b_par	TRUE	TRUE	TRUE
1-7	1	7	30	C6	TRUE	TRUE	FALSE	TRUE	TRUE	TRUE	treatment	targeting	pCDF1b_par	TRUE	TRUE	TRUE
1-7	1	7	31	C7	TRUE	TRUE	FALSE	TRUE	FALSE	TRUE	treatment	targeting	pCDF1b_par	TRUE	TRUE	TRUE
1-7	1	7	32	C8	TRUE	TRUE	FALSE	TRUE	FALSE	TRUE	treatment	targeting	pCDF1b_par	TRUE	TRUE	TRUE
1-7	1	7	33	C9	TRUE	TRUE	FALSE	TRUE	FALSE	TRUE	treatment	targeting	pCDF1b_par	TRUE	TRUE	TRUE
1-7	1	7	34	C10	TRUE	TRUE	FALSE	TRUE	FALSE	TRUE	treatment	targeting	pCDF1b_par	TRUE	TRUE	TRUE
1-7	1	7	35	C11	TRUE	FALSE	FALSE	TRUE	FALSE	TRUE	treatment	targeting	pCDF1b_par	TRUE	TRUE	TRUE
1-7	1	7	36	C12	TRUE	TRUE	FALSE	TRUE	FALSE	TRUE	treatment	targeting	pCDF1b_par	TRUE	TRUE	TRUE
1-7	1	7	37	D1	TRUE	TRUE	FALSE	TRUE	TRUE	FALSE	treatment	targeting	pCDF1b_par	TRUE	TRUE	TRUE
1-7	1	7	38	D2	TRUE	TRUE	FALSE	TRUE	TRUE	TRUE	treatment	targeting	pCDF1b_par	TRUE	TRUE	TRUE
1-7	1	7	39	D3	TRUE	TRUE	FALSE	TRUE	TRUE	TRUE	treatment	targeting	pCDF1b_par	TRUE	TRUE	TRUE
1-7	1	7	40	D4	TRUE	TRUE	FALSE	TRUE	TRUE	FALSE	treatment	targeting	pCDF1b_par	TRUE	TRUE	TRUE
1-7	1	7	41	D5	TRUE	TRUE	FALSE	TRUE	TRUE	TRUE	treatment	targeting	pCDF1b_par	TRUE	TRUE	TRUE
1-7	1	7	42	D6	TRUE	TRUE	FALSE	TRUE	TRUE	TRUE	treatment	targeting	pCDF1b_par	TRUE	TRUE	TRUE
1-7	1	7	43	D7	TRUE	TRUE	FALSE	TRUE	TRUE	TRUE	treatment	targeting	pCDF1b_par	TRUE	TRUE	TRUE
1-7	1	7	44	D8	TRUE	FALSE	FALSE	TRUE	FALSE	TRUE	treatment	targeting	pCDF1b_par	TRUE	TRUE	TRUE
1-7	1	7	45	D9	TRUE	TRUE	FALSE	TRUE	FALSE	TRUE	treatment	targeting	pCDF1b_par	TRUE	TRUE	TRUE
1-7	1	7	46	D10	TRUE	TRUE	FALSE	TRUE	TRUE	FALSE	treatment	targeting	pCDF1b_par	TRUE	TRUE	TRUE
1-7	1	7	47	D11	TRUE	FALSE	FALSE	TRUE	FALSE	TRUE	treatment	targeting	pCDF1b_par	TRUE	TRUE	TRUE
1-7	1	7	48	D12	TRUE	TRUE	FALSE	TRUE	TRUE	TRUE	treatment	targeting	pCDF1b_par	TRUE	TRUE	TRUE
1-7	1	7	49	E1	TRUE	TRUE	FALSE	TRUE	FALSE	TRUE	treatment	targeting	pCDF1b_par	TRUE	TRUE	TRUE
1-7	1	7	50	E2	TRUE	TRUE	FALSE	TRUE	TRUE	TRUE	treatment	targeting	pCDF1b_par	TRUE	TRUE	TRUE
1-7	1	7	51	E3	TRUE	TRUE	FALSE	TRUE	TRUE	TRUE	treatment	targeting	pCDF1b_par	TRUE	TRUE	TRUE
1-7	1	7	52	E4	TRUE	FALSE	FALSE	TRUE	FALSE	TRUE	treatment	targeting	pCDF1b_par	TRUE	TRUE	TRUE
1-7	1	7	53	E5	TRUE	TRUE	FALSE	TRUE	TRUE	TRUE	treatment	targeting	pCDF1b_par	TRUE	TRUE	TRUE
1-7	1	7	54	E6	TRUE	TRUE	FALSE	TRUE	TRUE	FALSE	treatment	targeting	pCDF1b_par	TRUE	TRUE	TRUE
1-7	1	7	55	E7	TRUE	TRUE	FALSE	TRUE	TRUE	TRUE	treatment	targeting	pCDF1b_par	TRUE	TRUE	TRUE
1-7	1	7	56	E8	TRUE	FALSE	FALSE	TRUE	FALSE	TRUE	treatment	targeting	pCDF1b_par	TRUE	TRUE	TRUE
1-7	1	7	57	E9	TRUE	TRUE	FALSE	TRUE	TRUE	FALSE	treatment	targeting	pCDF1b_par	TRUE	TRUE	TRUE
1-7	1	7	58	E10	TRUE	TRUE	FALSE	TRUE	FALSE	TRUE	treatment	targeting	pCDF1b_par	TRUE	TRUE	TRUE
1-7	1	7	59	E11	TRUE	TRUE	FALSE	TRUE	TRUE	TRUE	treatment	targeting	pCDF1b_par	TRUE	TRUE	TRUE
1-7	1	7	60	E12	TRUE	TRUE	FALSE	TRUE	TRUE	TRUE	treatment	targeting	pCDF1b_par	TRUE	TRUE	TRUE
1-7	1	7	61	F1	TRUE	TRUE	FALSE	TRUE	FALSE	TRUE	treatment	targeting	pCDF1b_par	TRUE	TRUE	TRUE
1-7	1	7	62	F2	TRUE	FALSE	TRUE	TRUE	FALSE	TRUE	treatment	targeting	pCDF1b_par	TRUE	TRUE	TRUE
1-7	1	7	63	F3	TRUE	FALSE	FALSE	TRUE	FALSE	FALSE	treatment	targeting	pCDF1b_par	TRUE	TRUE	TRUE
1-7	1	7	64	F4	TRUE	TRUE	FALSE	TRUE	FALSE	TRUE	treatment	targeting	pCDF1b_par	TRUE	TRUE	TRUE
1-7	1	7	65	F5	TRUE	TRUE	FALSE	TRUE	TRUE	TRUE	treatment	targeting	pCDF1b_par	TRUE	TRUE	TRUE
1-7	1	7	66	F6	TRUE	TRUE	FALSE	TRUE	TRUE	TRUE	treatment	targeting	pCDF1b_par	TRUE	TRUE	TRUE
1-7	1	7	67	F7	TRUE	TRUE	FALSE	TRUE	TRUE	FALSE	treatment	targeting	pCDF1b_par	TRUE	TRUE	TRUE
1-7	1	7	68	F8	TRUE	TRUE	FALSE	TRUE	TRUE	TRUE	treatment	targeting	pCDF1b_par	TRUE	TRUE	TRUE
1-7	1	7	69	F9	TRUE	TRUE	FALSE	TRUE	TRUE	FALSE	treatment	targeting	pCDF1b_par	TRUE	TRUE	TRUE
1-7	1	7	70	F10	TRUE	TRUE	FALSE	TRUE	TRUE	FALSE	treatment	targeting	pCDF1b_par	TRUE	TRUE	TRUE
1-7	1	7	71	F11	TRUE	FALSE	FALSE	TRUE	FALSE	TRUE	treatment	targeting	pCDF1b_par	TRUE	TRUE	TRUE
1-7	1	7	72	F12	TRUE	FALSE	FALSE	TRUE	FALSE	TRUE	treatment	targeting	pCDF1b_par	TRUE	TRUE	TRUE
1-7	1	7	73	G1	TRUE	TRUE	FALSE	TRUE	TRUE	TRUE	treatment	targeting	pCDF1b_par	TRUE	TRUE	TRUE
1-7	1	7	74	G2	TRUE	TRUE	FALSE	TRUE	FALSE	TRUE	treatment	targeting	pCDF1b_par	TRUE	TRUE	TRUE
1-7	1	7	75	G3	TRUE	TRUE	FALSE	TRUE	FALSE	TRUE	treatment	targeting	pCDF1b_par	TRUE	TRUE	TRUE
1-7	1	7	76	G4	TRUE	TRUE	FALSE	TRUE	FALSE	TRUE	treatment	targeting	pCDF1b_par	TRUE	TRUE	TRUE
1-7	1	7	77	G5	TRUE	FALSE	FALSE	TRUE	FALSE	TRUE	treatment	targeting	pCDF1b_par	TRUE	TRUE	TRUE
1-7	1	7	78	G6	TRUE	TRUE	FALSE	TRUE	FALSE	TRUE	treatment	targeting	pCDF1b_par	TRUE	TRUE	TRUE
1-7	1	7	79	G7	TRUE	TRUE	FALSE	TRUE	FALSE	TRUE	treatment	targeting	pCDF1b_par	TRUE	TRUE	TRUE
1-7	1	7	80	G8	TRUE	FALSE	FALSE	TRUE	FALSE	TRUE	treatment	targeting	pCDF1b_par	TRUE	TRUE	TRUE
1-7	1	7	81	G9	TRUE	TRUE	FALSE	TRUE	FALSE	TRUE	treatment	targeting	pCDF1b_par	TRUE	TRUE	TRUE
1-7	1	7	82	G10	TRUE	FALSE	FALSE	TRUE	FALSE	TRUE	treatment	targeting	pCDF1b_par	TRUE	TRUE	TRUE
1-7	1	7	83	G11	TRUE	TRUE	FALSE	TRUE	FALSE	TRUE	treatment	targeting	pCDF1b_par	TRUE	TRUE	TRUE
1-7	1	7	84	G12	TRUE	FALSE	FALSE	TRUE	FALSE	TRUE	treatment	targeting	pCDF1b_par	TRUE	TRUE	TRUE
1-7	1	7	85	H1	TRUE	TRUE	FALSE	TRUE	FALSE	TRUE	treatment	targeting	pCDF1b_par	TRUE	TRUE	TRUE
1-7	1	7	86	H2	TRUE	FALSE	FALSE	TRUE	FALSE	TRUE	treatment	targeting	pCDF1b_par	TRUE	TRUE	TRUE
1-7	1	7	87	H3	TRUE	TRUE	FALSE	TRUE	TRUE	FALSE	treatment	targeting	pCDF1b_par	TRUE	TRUE	TRUE
1-7	1	7	88	H4	TRUE	TRUE	FALSE	TRUE	TRUE	TRUE	treatment	targeting	pCDF1b_par	TRUE	TRUE	TRUE
1-7	1	7	89	H5	TRUE	TRUE	FALSE	TRUE	FALSE	TRUE	treatment	targeting	pCDF1b_par	TRUE	TRUE	TRUE
1-7	1	7	90	H6	TRUE	TRUE	FALSE	TRUE	TRUE	FALSE	treatment	targeting	pCDF1b_par	TRUE	TRUE	TRUE
1-7	1	7	91	H7	TRUE	TRUE	FALSE	TRUE	FALSE	TRUE	treatment	targeting	pCDF1b_par	TRUE	TRUE	TRUE
1-7	1	7	92	H8	TRUE	TRUE	FALSE	TRUE	FALSE	TRUE	treatment	targeting	pCDF1b_par	TRUE	TRUE	TRUE
1-7	1	7	93	H9	TRUE	TRUE	FALSE	TRUE	FALSE	TRUE	treatment	targeting	pCDF1b_par	TRUE	TRUE	TRUE
1-7	1	7	94	H10	TRUE	TRUE	FALSE	TRUE	TRUE	FALSE	treatment	targeting	pCDF1b_par	TRUE	TRUE	TRUE
1-7	1	7	95	H11	TRUE	FALSE	FALSE	TRUE	FALSE	TRUE	treatment	targeting	pCDF1b_par	TRUE	TRUE	TRUE
1-7	1	7	96	H12	TRUE	TRUE	FALSE	TRUE	FALSE	TRUE	treatment	targeting	pCDF1b_par	TRUE	TRUE	TRUE
1-8	1	8	1	A1	TRUE	FALSE	FALSE	TRUE	FALSE	TRUE	treatment	targeting	pCDF1b_par	TRUE	TRUE	TRUE
1-8	1	8	2	A2	TRUE	TRUE	FALSE	TRUE	FALSE	TRUE	treatment	targeting	pCDF1b_par	TRUE	TRUE	TRUE
1-8	1	8	3	A3	TRUE	FALSE	FALSE	TRUE	FALSE	TRUE	treatment	targeting	pCDF1b_par	TRUE	TRUE	TRUE
1-8	1	8	4	A4	TRUE	TRUE	FALSE	TRUE	FALSE	TRUE	treatment	targeting	pCDF1b_par	TRUE	TRUE	TRUE
1-8	1	8	5	A5	TRUE	TRUE	FALSE	TRUE	FALSE	TRUE	treatment	targeting	pCDF1b_par	TRUE	TRUE	TRUE
1-8	1	8	6	A6	TRUE	TRUE	FALSE	TRUE	FALSE	TRUE	treatment	targeting	pCDF1b_par	TRUE	TRUE	TRUE
1-8	1	8	7	A7	TRUE	FALSE	FALSE	TRUE	FALSE	TRUE	treatment	targeting	pCDF1b_par	TRUE	TRUE	TRUE
1-8	1	8	8	A8	TRUE	TRUE	FALSE	TRUE	FALSE	TRUE	treatment	targeting	pCDF1b_par	TRUE	TRUE	TRUE
1-8	1	8	9	A9	TRUE	TRUE	FALSE	TRUE	TRUE	FALSE	treatment	targeting	pCDF1b_par	TRUE	TRUE	TRUE
1-8	1	8	10	A10	TRUE	TRUE	FALSE	TRUE	FALSE	TRUE	treatment	targeting	pCDF1b_par	TRUE	TRUE	TRUE
1-8	1	8	11	A11	TRUE	TRUE	FALSE	TRUE	FALSE	TRUE	treatment	targeting	pCDF1b_par	TRUE	TRUE	TRUE
1-8	1	8	12	A12	TRUE	TRUE	FALSE	TRUE	FALSE	TRUE	treatment	targeting	pCDF1b_par	TRUE	TRUE	TRUE
1-8	1	8	13	B1	TRUE	TRUE	FALSE	TRUE	FALSE	TRUE	treatment	targeting	pCDF1b_par	TRUE	TRUE	TRUE
1-8	1	8	14	B2	TRUE	TRUE	FALSE	TRUE	FALSE	TRUE	treatment	targeting	pCDF1b_par	TRUE	TRUE	TRUE
1-8	1	8	15	B3	TRUE	TRUE	FALSE	TRUE	FALSE	TRUE	treatment	targeting	pCDF1b_par	TRUE	TRUE	TRUE
1-8	1	8	16	B4	TRUE	TRUE	FALSE	TRUE	FALSE	TRUE	treatment	targeting	pCDF1b_par	TRUE	TRUE	TRUE
1-8	1	8	17	B5	TRUE	TRUE	FALSE	TRUE	TRUE	FALSE	treatment	targeting	pCDF1b_par	TRUE	TRUE	TRUE
1-8	1	8	18	B6	TRUE	FALSE	FALSE	TRUE	FALSE	TRUE	treatment	targeting	pCDF1b_par	TRUE	TRUE	TRUE
1-8	1	8	19	B7	TRUE	TRUE	FALSE	TRUE	FALSE	TRUE	treatment	targeting	pCDF1b_par	TRUE	TRUE	TRUE
1-8	1	8	20	B8	TRUE	TRUE	FALSE	TRUE	TRUE	FALSE	treatment	targeting	pCDF1b_par	TRUE	TRUE	TRUE
1-8	1	8	21	B9	TRUE	FALSE	FALSE	TRUE	FALSE	TRUE	treatment	targeting	pCDF1b_par	TRUE	TRUE	TRUE
1-8	1	8	22	B10	TRUE	FALSE	FALSE	TRUE	FALSE	TRUE	treatment	targeting	pCDF1b_par	TRUE	TRUE	TRUE
1-8	1	8	23	B11	TRUE	TRUE	FALSE	TRUE	FALSE	TRUE	treatment	targeting	pCDF1b_par	TRUE	TRUE	TRUE
1-8	1	8	24	B12	TRUE	TRUE	FALSE	TRUE	FALSE	TRUE	treatment	targeting	pCDF1b_par	TRUE	TRUE	TRUE
1-8	1	8	25	C1	TRUE	TRUE	FALSE	TRUE	FALSE	TRUE	treatment	targeting	pCDF1b_par	TRUE	TRUE	TRUE
1-8	1	8	26	C2	TRUE	FALSE	FALSE	TRUE	FALSE	TRUE	treatment	targeting	pCDF1b_par	TRUE	TRUE	TRUE
1-8	1	8	27	C3	TRUE	TRUE	FALSE	TRUE	FALSE	TRUE	treatment	targeting	pCDF1b_par	TRUE	TRUE	TRUE
1-8	1	8	28	C4	TRUE	FALSE	FALSE	TRUE	FALSE	TRUE	treatment	targeting	pCDF1b_par	TRUE	TRUE	TRUE
1-8	1	8	29	C5	TRUE	TRUE	FALSE	TRUE	TRUE	TRUE	treatment	targeting	pCDF1b_par	TRUE	TRUE	TRUE
1-8	1	8	30	C6	TRUE	TRUE	FALSE	TRUE	FALSE	TRUE	treatment	targeting	pCDF1b_par	TRUE	TRUE	TRUE
1-8	1	8	31	C7	TRUE	TRUE	FALSE	TRUE	FALSE	TRUE	treatment	targeting	pCDF1b_par	TRUE	TRUE	TRUE
1-8	1	8	32	C8	TRUE	TRUE	FALSE	TRUE	FALSE	TRUE	treatment	targeting	pCDF1b_par	TRUE	TRUE	TRUE
1-8	1	8	33	C9	TRUE	TRUE	FALSE	TRUE	TRUE	TRUE	treatment	targeting	pCDF1b_par	TRUE	TRUE	TRUE
1-8	1	8	34	C10	TRUE	TRUE	FALSE	TRUE	FALSE	TRUE	treatment	targeting	pCDF1b_par	TRUE	TRUE	TRUE
1-8	1	8	35	C11	TRUE	FALSE	FALSE	TRUE	FALSE	TRUE	treatment	targeting	pCDF1b_par	TRUE	TRUE	TRUE
1-8	1	8	36	C12	TRUE	TRUE	FALSE	TRUE	FALSE	TRUE	treatment	targeting	pCDF1b_par	TRUE	TRUE	TRUE
1-8	1	8	37	D1	TRUE	TRUE	FALSE	TRUE	TRUE	TRUE	treatment	targeting	pCDF1b_par	TRUE	TRUE	TRUE
1-8	1	8	38	D2	TRUE	TRUE	FALSE	TRUE	TRUE	TRUE	treatment	targeting	pCDF1b_par	TRUE	TRUE	TRUE
1-8	1	8	39	D3	TRUE	TRUE	FALSE	TRUE	TRUE	FALSE	treatment	targeting	pCDF1b_par	TRUE	TRUE	TRUE
1-8	1	8	40	D4	TRUE	TRUE	FALSE	TRUE	TRUE	TRUE	treatment	targeting	pCDF1b_par	TRUE	TRUE	TRUE
1-8	1	8	41	D5	TRUE	FALSE	FALSE	TRUE	FALSE	TRUE	treatment	targeting	pCDF1b_par	TRUE	TRUE	TRUE
1-8	1	8	42	D6	TRUE	TRUE	FALSE	TRUE	TRUE	FALSE	treatment	targeting	pCDF1b_par	TRUE	TRUE	TRUE
1-8	1	8	43	D7	TRUE	TRUE	FALSE	TRUE	TRUE	FALSE	treatment	targeting	pCDF1b_par	TRUE	TRUE	TRUE
1-8	1	8	44	D8	TRUE	FALSE	FALSE	TRUE	FALSE	TRUE	treatment	targeting	pCDF1b_par	TRUE	TRUE	TRUE
1-8	1	8	45	D9	TRUE	TRUE	FALSE	TRUE	TRUE	FALSE	treatment	targeting	pCDF1b_par	TRUE	TRUE	TRUE
1-8	1	8	46	D10	TRUE	TRUE	FALSE	TRUE	TRUE	FALSE	treatment	targeting	pCDF1b_par	TRUE	TRUE	TRUE
1-8	1	8	47	D11	TRUE	TRUE	FALSE	TRUE	FALSE	TRUE	treatment	targeting	pCDF1b_par	TRUE	TRUE	TRUE
1-8	1	8	48	D12	TRUE	FALSE	FALSE	TRUE	FALSE	TRUE	treatment	targeting	pCDF1b_par	TRUE	TRUE	TRUE
1-8	1	8	49	E1	TRUE	TRUE	FALSE	TRUE	TRUE	FALSE	treatment	targeting	pCDF1b_par	TRUE	TRUE	TRUE
1-8	1	8	50	E2	TRUE	TRUE	FALSE	TRUE	TRUE	FALSE	treatment	targeting	pCDF1b_par	TRUE	TRUE	TRUE
1-8	1	8	51	E3	TRUE	TRUE	FALSE	TRUE	FALSE	TRUE	treatment	targeting	pCDF1b_par	TRUE	TRUE	TRUE
1-8	1	8	52	E4	TRUE	FALSE	FALSE	TRUE	FALSE	TRUE	treatment	targeting	pCDF1b_par	TRUE	TRUE	TRUE
1-8	1	8	53	E5	TRUE	FALSE	FALSE	TRUE	FALSE	TRUE	treatment	targeting	pCDF1b_par	TRUE	TRUE	TRUE
1-8	1	8	54	E6	TRUE	TRUE	FALSE	TRUE	FALSE	TRUE	treatment	targeting	pCDF1b_par	TRUE	TRUE	TRUE
1-8	1	8	55	E7	TRUE	TRUE	FALSE	TRUE	TRUE	FALSE	treatment	targeting	pCDF1b_par	TRUE	TRUE	TRUE
1-8	1	8	56	E8	TRUE	FALSE	TRUE	TRUE	FALSE	TRUE	treatment	targeting	pCDF1b_par	TRUE	TRUE	TRUE
1-8	1	8	57	E9	TRUE	TRUE	FALSE	TRUE	TRUE	TRUE	treatment	targeting	pCDF1b_par	TRUE	TRUE	TRUE
1-8	1	8	58	E10	TRUE	FALSE	FALSE	TRUE	FALSE	TRUE	treatment	targeting	pCDF1b_par	TRUE	TRUE	TRUE
1-8	1	8	59	E11	TRUE	TRUE	FALSE	TRUE	FALSE	TRUE	treatment	targeting	pCDF1b_par	TRUE	TRUE	TRUE
1-8	1	8	60	E12	TRUE	TRUE	FALSE	TRUE	FALSE	TRUE	treatment	targeting	pCDF1b_par	TRUE	TRUE	TRUE
1-8	1	8	61	F1	TRUE	TRUE	FALSE	TRUE	FALSE	TRUE	treatment	targeting	pCDF1b_par	TRUE	TRUE	TRUE
1-8	1	8	62	F2	TRUE	TRUE	FALSE	TRUE	TRUE	FALSE	treatment	targeting	pCDF1b_par	TRUE	TRUE	TRUE
1-8	1	8	63	F3	TRUE	TRUE	FALSE	TRUE	FALSE	TRUE	treatment	targeting	pCDF1b_par	TRUE	TRUE	TRUE
1-8	1	8	64	F4	TRUE	TRUE	FALSE	TRUE	TRUE	TRUE	treatment	targeting	pCDF1b_par	TRUE	TRUE	TRUE
1-8	1	8	65	F5	TRUE	TRUE	FALSE	TRUE	TRUE	TRUE	treatment	targeting	pCDF1b_par	TRUE	TRUE	TRUE
1-8	1	8	66	F6	TRUE	TRUE	FALSE	TRUE	FALSE	TRUE	treatment	targeting	pCDF1b_par	TRUE	TRUE	TRUE
1-8	1	8	67	F7	TRUE	TRUE	FALSE	TRUE	FALSE	TRUE	treatment	targeting	pCDF1b_par	TRUE	TRUE	TRUE
1-8	1	8	68	F8	TRUE	FALSE	FALSE	TRUE	FALSE	TRUE	treatment	targeting	pCDF1b_par	TRUE	TRUE	TRUE
1-8	1	8	69	F9	TRUE	TRUE	FALSE	TRUE	TRUE	FALSE	treatment	targeting	pCDF1b_par	TRUE	TRUE	TRUE
1-8	1	8	70	F10	TRUE	TRUE	FALSE	TRUE	FALSE	TRUE	treatment	targeting	pCDF1b_par	TRUE	TRUE	TRUE
1-8	1	8	71	F11	TRUE	TRUE	FALSE	TRUE	TRUE	FALSE	treatment	targeting	pCDF1b_par	TRUE	TRUE	TRUE
1-8	1	8	72	F12	TRUE	TRUE	FALSE	TRUE	FALSE	TRUE	treatment	targeting	pCDF1b_par	TRUE	TRUE	TRUE
1-8	1	8	73	G1	TRUE	TRUE	FALSE	TRUE	FALSE	TRUE	treatment	targeting	pCDF1b_par	TRUE	TRUE	TRUE
1-8	1	8	74	G2	TRUE	TRUE	FALSE	TRUE	TRUE	TRUE	treatment	targeting	pCDF1b_par	TRUE	TRUE	TRUE
1-8	1	8	75	G3	TRUE	TRUE	FALSE	TRUE	FALSE	TRUE	treatment	targeting	pCDF1b_par	TRUE	TRUE	TRUE
1-8	1	8	76	G4	TRUE	TRUE	FALSE	TRUE	TRUE	FALSE	treatment	targeting	pCDF1b_par	TRUE	TRUE	TRUE
1-8	1	8	77	G5	TRUE	TRUE	FALSE	TRUE	FALSE	TRUE	treatment	targeting	pCDF1b_par	TRUE	TRUE	TRUE
1-8	1	8	78	G6	TRUE	TRUE	FALSE	TRUE	FALSE	TRUE	treatment	targeting	pCDF1b_par	TRUE	TRUE	TRUE
1-8	1	8	79	G7	TRUE	FALSE	FALSE	TRUE	FALSE	TRUE	treatment	targeting	pCDF1b_par	TRUE	TRUE	TRUE
1-8	1	8	80	G8	TRUE	TRUE	FALSE	TRUE	FALSE	TRUE	treatment	targeting	pCDF1b_par	TRUE	TRUE	TRUE
1-8	1	8	81	G9	TRUE	FALSE	FALSE	TRUE	FALSE	TRUE	treatment	targeting	pCDF1b_par	TRUE	TRUE	TRUE
1-8	1	8	82	G10	TRUE	FALSE	FALSE	TRUE	FALSE	TRUE	treatment	targeting	pCDF1b_par	TRUE	TRUE	TRUE
1-8	1	8	83	G11	TRUE	TRUE	FALSE	TRUE	FALSE	TRUE	treatment	targeting	pCDF1b_par	TRUE	TRUE	TRUE
1-8	1	8	84	G12	TRUE	FALSE	FALSE	TRUE	FALSE	TRUE	treatment	targeting	pCDF1b_par	TRUE	TRUE	TRUE
1-8	1	8	85	H1	TRUE	FALSE	FALSE	TRUE	FALSE	TRUE	treatment	targeting	pCDF1b_par	TRUE	TRUE	TRUE
1-8	1	8	86	H2	TRUE	TRUE	FALSE	TRUE	FALSE	TRUE	treatment	targeting	pCDF1b_par	TRUE	TRUE	TRUE
1-8	1	8	87	H3	TRUE	FALSE	FALSE	TRUE	FALSE	TRUE	treatment	targeting	pCDF1b_par	TRUE	TRUE	TRUE
1-8	1	8	88	H4	TRUE	TRUE	FALSE	TRUE	FALSE	TRUE	treatment	targeting	pCDF1b_par	TRUE	TRUE	TRUE
1-8	1	8	89	H5	TRUE	TRUE	FALSE	TRUE	TRUE	FALSE	treatment	targeting	pCDF1b_par	TRUE	TRUE	TRUE
1-8	1	8	90	H6	TRUE	TRUE	FALSE	TRUE	FALSE	TRUE	treatment	targeting	pCDF1b_par	TRUE	TRUE	TRUE
1-8	1	8	91	H7	TRUE	TRUE	FALSE	TRUE	FALSE	TRUE	treatment	targeting	pCDF1b_par	TRUE	TRUE	TRUE
1-8	1	8	92	H8	TRUE	TRUE	FALSE	TRUE	TRUE	FALSE	treatment	targeting	pCDF1b_par	TRUE	TRUE	TRUE
1-8	1	8	93	H9	TRUE	TRUE	FALSE	TRUE	FALSE	TRUE	treatment	targeting	pCDF1b_par	TRUE	TRUE	TRUE
1-8	1	8	94	H10	TRUE	TRUE	FALSE	TRUE	FALSE	TRUE	treatment	targeting	pCDF1b_par	TRUE	TRUE	TRUE
1-8	1	8	95	H11	TRUE	TRUE	FALSE	TRUE	FALSE	TRUE	treatment	targeting	pCDF1b_par	TRUE	TRUE	TRUE
1-8	1	8	96	H12	TRUE	TRUE	FALSE	TRUE	FALSE	TRUE	treatment	targeting	pCDF1b_par	TRUE	TRUE	TRUE
1-9	1	9	1	A1	TRUE	TRUE	FALSE	TRUE	FALSE	TRUE	treatment	targeting	pCDF1b_par	TRUE	TRUE	TRUE
1-9	1	9	2	A2	TRUE	TRUE	FALSE	TRUE	FALSE	TRUE	treatment	targeting	pCDF1b_par	TRUE	TRUE	TRUE
1-9	1	9	3	A3	TRUE	TRUE	FALSE	TRUE	FALSE	TRUE	treatment	targeting	pCDF1b_par	TRUE	TRUE	TRUE
1-9	1	9	4	A4	TRUE	TRUE	FALSE	TRUE	FALSE	TRUE	treatment	targeting	pCDF1b_par	TRUE	TRUE	TRUE
1-9	1	9	5	A5	TRUE	TRUE	FALSE	TRUE	FALSE	TRUE	treatment	targeting	pCDF1b_par	TRUE	TRUE	TRUE
1-9	1	9	6	A6	TRUE	TRUE	FALSE	TRUE	FALSE	TRUE	treatment	targeting	pCDF1b_par	TRUE	TRUE	TRUE
1-9	1	9	7	A7	TRUE	TRUE	FALSE	TRUE	TRUE	FALSE	treatment	targeting	pCDF1b_par	TRUE	TRUE	TRUE
1-9	1	9	8	A8	TRUE	TRUE	FALSE	TRUE	FALSE	TRUE	treatment	targeting	pCDF1b_par	TRUE	TRUE	TRUE
1-9	1	9	9	A9	TRUE	FALSE	FALSE	TRUE	FALSE	TRUE	treatment	targeting	pCDF1b_par	TRUE	TRUE	TRUE
1-9	1	9	10	A10	TRUE	TRUE	FALSE	TRUE	FALSE	TRUE	treatment	targeting	pCDF1b_par	TRUE	TRUE	TRUE
1-9	1	9	11	A11	TRUE	TRUE	FALSE	TRUE	FALSE	TRUE	treatment	targeting	pCDF1b_par	TRUE	TRUE	TRUE
1-9	1	9	12	A12	TRUE	TRUE	FALSE	TRUE	FALSE	TRUE	treatment	targeting	pCDF1b_par	TRUE	TRUE	TRUE
1-9	1	9	13	B1	TRUE	FALSE	FALSE	TRUE	FALSE	TRUE	treatment	targeting	pCDF1b_par	TRUE	TRUE	TRUE
1-9	1	9	14	B2	TRUE	FALSE	FALSE	TRUE	FALSE	TRUE	treatment	targeting	pCDF1b_par	TRUE	TRUE	TRUE
1-9	1	9	15	B3	TRUE	TRUE	FALSE	TRUE	FALSE	TRUE	treatment	targeting	pCDF1b_par	TRUE	TRUE	TRUE
1-9	1	9	16	B4	TRUE	TRUE	FALSE	TRUE	FALSE	TRUE	treatment	targeting	pCDF1b_par	TRUE	TRUE	TRUE
1-9	1	9	17	B5	TRUE	FALSE	FALSE	TRUE	FALSE	TRUE	treatment	targeting	pCDF1b_par	TRUE	TRUE	TRUE
1-9	1	9	18	B6	TRUE	FALSE	FALSE	TRUE	FALSE	TRUE	treatment	targeting	pCDF1b_par	TRUE	TRUE	TRUE
1-9	1	9	19	B7	TRUE	FALSE	FALSE	TRUE	FALSE	TRUE	treatment	targeting	pCDF1b_par	TRUE	TRUE	TRUE
1-9	1	9	20	B8	TRUE	TRUE	FALSE	TRUE	FALSE	TRUE	treatment	targeting	pCDF1b_par	TRUE	TRUE	TRUE
1-9	1	9	21	B9	TRUE	TRUE	FALSE	TRUE	TRUE	FALSE	treatment	targeting	pCDF1b_par	TRUE	TRUE	TRUE
1-9	1	9	22	B10	TRUE	FALSE	FALSE	TRUE	FALSE	TRUE	treatment	targeting	pCDF1b_par	TRUE	TRUE	TRUE
1-9	1	9	23	B11	TRUE	FALSE	FALSE	TRUE	FALSE	TRUE	treatment	targeting	pCDF1b_par	TRUE	TRUE	TRUE
1-9	1	9	24	B12	TRUE	FALSE	FALSE	TRUE	FALSE	TRUE	treatment	targeting	pCDF1b_par	TRUE	TRUE	TRUE
1-9	1	9	25	C1	TRUE	FALSE	FALSE	TRUE	FALSE	TRUE	treatment	targeting	pCDF1b_par	TRUE	TRUE	TRUE
1-9	1	9	26	C2	TRUE	TRUE	FALSE	TRUE	TRUE	FALSE	treatment	targeting	pCDF1b_par	TRUE	TRUE	TRUE
1-9	1	9	27	C3	TRUE	TRUE	FALSE	TRUE	TRUE	FALSE	treatment	targeting	pCDF1b_par	TRUE	TRUE	TRUE
1-9	1	9	28	C4	TRUE	TRUE	FALSE	TRUE	FALSE	TRUE	treatment	targeting	pCDF1b_par	TRUE	TRUE	TRUE
1-9	1	9	29	C5	TRUE	TRUE	FALSE	TRUE	FALSE	TRUE	treatment	targeting	pCDF1b_par	TRUE	TRUE	TRUE
1-9	1	9	30	C6	TRUE	TRUE	FALSE	TRUE	FALSE	TRUE	treatment	targeting	pCDF1b_par	TRUE	TRUE	TRUE
1-9	1	9	31	C7	TRUE	TRUE	FALSE	TRUE	FALSE	TRUE	treatment	targeting	pCDF1b_par	TRUE	TRUE	TRUE
1-9	1	9	32	C8	TRUE	FALSE	FALSE	TRUE	FALSE	TRUE	treatment	targeting	pCDF1b_par	TRUE	TRUE	TRUE
1-9	1	9	33	C9	TRUE	TRUE	FALSE	TRUE	FALSE	TRUE	treatment	targeting	pCDF1b_par	TRUE	TRUE	TRUE
1-9	1	9	34	C10	TRUE	TRUE	FALSE	TRUE	FALSE	TRUE	treatment	targeting	pCDF1b_par	TRUE	TRUE	TRUE
1-9	1	9	35	C11	TRUE	TRUE	FALSE	TRUE	FALSE	TRUE	treatment	targeting	pCDF1b_par	TRUE	TRUE	TRUE
1-9	1	9	36	C12	TRUE	TRUE	FALSE	TRUE	FALSE	TRUE	treatment	targeting	pCDF1b_par	TRUE	TRUE	TRUE
1-9	1	9	37	D1	TRUE	FALSE	FALSE	TRUE	FALSE	TRUE	treatment	targeting	pCDF1b_par	TRUE	TRUE	TRUE
1-9	1	9	38	D2	TRUE	TRUE	FALSE	TRUE	FALSE	TRUE	treatment	targeting	pCDF1b_par	TRUE	TRUE	TRUE
1-9	1	9	39	D3	TRUE	FALSE	FALSE	TRUE	FALSE	TRUE	treatment	targeting	pCDF1b_par	TRUE	TRUE	TRUE
1-9	1	9	40	D4	TRUE	FALSE	FALSE	TRUE	FALSE	TRUE	treatment	targeting	pCDF1b_par	TRUE	TRUE	TRUE
1-9	1	9	41	D5	TRUE	FALSE	FALSE	TRUE	FALSE	TRUE	treatment	targeting	pCDF1b_par	TRUE	TRUE	TRUE
1-9	1	9	42	D6	TRUE	FALSE	FALSE	TRUE	FALSE	TRUE	treatment	targeting	pCDF1b_par	TRUE	TRUE	TRUE
1-9	1	9	43	D7	TRUE	TRUE	FALSE	TRUE	FALSE	TRUE	treatment	targeting	pCDF1b_par	TRUE	TRUE	TRUE
1-9	1	9	44	D8	TRUE	TRUE	FALSE	TRUE	FALSE	TRUE	treatment	targeting	pCDF1b_par	TRUE	TRUE	TRUE
1-9	1	9	45	D9	TRUE	TRUE	FALSE	TRUE	FALSE	TRUE	treatment	targeting	pCDF1b_par	TRUE	TRUE	TRUE
1-9	1	9	46	D10	TRUE	FALSE	FALSE	TRUE	FALSE	TRUE	treatment	targeting	pCDF1b_par	TRUE	TRUE	TRUE
1-9	1	9	47	D11	TRUE	FALSE	FALSE	TRUE	FALSE	TRUE	treatment	targeting	pCDF1b_par	TRUE	TRUE	TRUE
1-9	1	9	48	D12	TRUE	FALSE	FALSE	TRUE	FALSE	TRUE	treatment	targeting	pCDF1b_par	TRUE	TRUE	TRUE
1-9	1	9	49	E1	TRUE	TRUE	FALSE	TRUE	FALSE	TRUE	treatment	targeting	pCDF1b_par	TRUE	TRUE	TRUE
1-9	1	9	50	E2	TRUE	TRUE	FALSE	TRUE	FALSE	TRUE	treatment	targeting	pCDF1b_par	TRUE	TRUE	TRUE
1-9	1	9	51	E3	TRUE	FALSE	FALSE	TRUE	FALSE	TRUE	treatment	targeting	pCDF1b_par	TRUE	TRUE	TRUE
1-9	1	9	52	E4	TRUE	TRUE	FALSE	TRUE	TRUE	FALSE	treatment	targeting	pCDF1b_par	TRUE	TRUE	TRUE
1-9	1	9	53	E5	TRUE	TRUE	FALSE	TRUE	FALSE	TRUE	treatment	targeting	pCDF1b_par	TRUE	TRUE	TRUE
1-9	1	9	54	E6	TRUE	TRUE	FALSE	TRUE	FALSE	TRUE	treatment	targeting	pCDF1b_par	TRUE	TRUE	TRUE
1-9	1	9	55	E7	TRUE	FALSE	FALSE	TRUE	FALSE	TRUE	treatment	targeting	pCDF1b_par	TRUE	TRUE	TRUE
1-9	1	9	56	E8	TRUE	TRUE	FALSE	TRUE	FALSE	TRUE	treatment	targeting	pCDF1b_par	TRUE	TRUE	TRUE
1-9	1	9	57	E9	TRUE	TRUE	FALSE	TRUE	FALSE	TRUE	treatment	targeting	pCDF1b_par	TRUE	TRUE	TRUE
1-9	1	9	58	E10	TRUE	TRUE	FALSE	TRUE	FALSE	TRUE	treatment	targeting	pCDF1b_par	TRUE	TRUE	TRUE
1-9	1	9	59	E11	TRUE	TRUE	FALSE	TRUE	FALSE	TRUE	treatment	targeting	pCDF1b_par	TRUE	TRUE	TRUE
1-9	1	9	60	E12	TRUE	TRUE	FALSE	TRUE	FALSE	TRUE	treatment	targeting	pCDF1b_par	TRUE	TRUE	TRUE
1-9	1	9	61	F1	TRUE	TRUE	FALSE	TRUE	FALSE	TRUE	treatment	targeting	pCDF1b_par	TRUE	TRUE	TRUE
1-9	1	9	62	F2	TRUE	TRUE	FALSE	TRUE	FALSE	TRUE	treatment	targeting	pCDF1b_par	TRUE	TRUE	TRUE
1-9	1	9	63	F3	TRUE	TRUE	FALSE	TRUE	TRUE	FALSE	treatment	targeting	pCDF1b_par	TRUE	TRUE	TRUE
1-9	1	9	64	F4	TRUE	FALSE	FALSE	TRUE	FALSE	TRUE	treatment	targeting	pCDF1b_par	TRUE	TRUE	TRUE
1-9	1	9	65	F5	TRUE	TRUE	FALSE	TRUE	FALSE	TRUE	treatment	targeting	pCDF1b_par	TRUE	TRUE	TRUE
1-9	1	9	66	F6	TRUE	FALSE	FALSE	TRUE	FALSE	TRUE	treatment	targeting	pCDF1b_par	TRUE	TRUE	TRUE
1-9	1	9	67	F7	TRUE	TRUE	FALSE	TRUE	FALSE	TRUE	treatment	targeting	pCDF1b_par	TRUE	TRUE	TRUE
1-9	1	9	68	F8	TRUE	TRUE	FALSE	TRUE	FALSE	TRUE	treatment	targeting	pCDF1b_par	TRUE	TRUE	TRUE
1-9	1	9	69	F9	TRUE	TRUE	FALSE	TRUE	FALSE	TRUE	treatment	targeting	pCDF1b_par	TRUE	TRUE	TRUE
1-9	1	9	70	F10	TRUE	TRUE	FALSE	TRUE	FALSE	TRUE	treatment	targeting	pCDF1b_par	TRUE	TRUE	TRUE
1-9	1	9	71	F11	TRUE	FALSE	FALSE	TRUE	FALSE	TRUE	treatment	targeting	pCDF1b_par	TRUE	TRUE	TRUE
1-9	1	9	72	F12	TRUE	TRUE	FALSE	TRUE	TRUE	FALSE	treatment	targeting	pCDF1b_par	TRUE	TRUE	TRUE
1-9	1	9	73	G1	TRUE	TRUE	FALSE	TRUE	FALSE	TRUE	treatment	targeting	pCDF1b_par	TRUE	TRUE	TRUE
1-9	1	9	74	G2	TRUE	FALSE	FALSE	TRUE	FALSE	TRUE	treatment	targeting	pCDF1b_par	TRUE	TRUE	TRUE
1-9	1	9	75	G3	TRUE	TRUE	FALSE	TRUE	FALSE	TRUE	treatment	targeting	pCDF1b_par	TRUE	TRUE	TRUE
1-9	1	9	76	G4	TRUE	FALSE	FALSE	TRUE	FALSE	TRUE	treatment	targeting	pCDF1b_par	TRUE	TRUE	TRUE
1-9	1	9	77	G5	TRUE	FALSE	FALSE	TRUE	FALSE	TRUE	treatment	targeting	pCDF1b_par	TRUE	TRUE	TRUE
1-9	1	9	78	G6	TRUE	TRUE	FALSE	TRUE	TRUE	TRUE	treatment	targeting	pCDF1b_par	TRUE	TRUE	TRUE
1-9	1	9	79	G7	TRUE	TRUE	FALSE	TRUE	FALSE	TRUE	treatment	targeting	pCDF1b_par	TRUE	TRUE	TRUE
1-9	1	9	80	G8	TRUE	TRUE	FALSE	TRUE	TRUE	FALSE	treatment	targeting	pCDF1b_par	TRUE	TRUE	TRUE
1-9	1	9	81	G9	TRUE	TRUE	FALSE	TRUE	TRUE	TRUE	treatment	targeting	pCDF1b_par	TRUE	TRUE	TRUE
1-9	1	9	82	G10	TRUE	FALSE	FALSE	TRUE	FALSE	TRUE	treatment	targeting	pCDF1b_par	TRUE	TRUE	TRUE
1-9	1	9	83	G11	TRUE	TRUE	FALSE	TRUE	FALSE	TRUE	treatment	targeting	pCDF1b_par	TRUE	TRUE	TRUE
1-9	1	9	84	G12	TRUE	TRUE	FALSE	TRUE	FALSE	TRUE	treatment	targeting	pCDF1b_par	TRUE	TRUE	TRUE
1-9	1	9	85	H1	TRUE	TRUE	FALSE	TRUE	FALSE	TRUE	treatment	targeting	pCDF1b_par	TRUE	TRUE	TRUE
1-9	1	9	86	H2	TRUE	TRUE	FALSE	TRUE	TRUE	TRUE	treatment	targeting	pCDF1b_par	TRUE	TRUE	TRUE
1-9	1	9	87	H3	TRUE	TRUE	FALSE	TRUE	FALSE	TRUE	treatment	targeting	pCDF1b_par	TRUE	TRUE	TRUE
1-9	1	9	88	H4	TRUE	TRUE	FALSE	TRUE	FALSE	TRUE	treatment	targeting	pCDF1b_par	TRUE	TRUE	TRUE
1-9	1	9	89	H5	TRUE	TRUE	FALSE	TRUE	FALSE	TRUE	treatment	targeting	pCDF1b_par	TRUE	TRUE	TRUE
1-9	1	9	90	H6	TRUE	TRUE	FALSE	TRUE	TRUE	FALSE	treatment	targeting	pCDF1b_par	TRUE	TRUE	TRUE
1-9	1	9	91	H7	TRUE	FALSE	FALSE	TRUE	FALSE	TRUE	treatment	targeting	pCDF1b_par	TRUE	TRUE	TRUE
1-9	1	9	92	H8	TRUE	TRUE	FALSE	TRUE	TRUE	FALSE	treatment	targeting	pCDF1b_par	TRUE	TRUE	TRUE
1-9	1	9	93	H9	TRUE	TRUE	FALSE	TRUE	TRUE	FALSE	treatment	targeting	pCDF1b_par	TRUE	TRUE	TRUE
1-9	1	9	94	H10	TRUE	FALSE	FALSE	TRUE	FALSE	TRUE	treatment	targeting	pCDF1b_par	TRUE	TRUE	TRUE
1-9	1	9	95	H11	TRUE	FALSE	FALSE	TRUE	FALSE	TRUE	treatment	targeting	pCDF1b_par	TRUE	TRUE	TRUE
1-9	1	9	96	H12	TRUE	TRUE	FALSE	TRUE	FALSE	TRUE	treatment	targeting	pCDF1b_par	TRUE	TRUE	TRUE
1-10	1	10	1	A1	TRUE	TRUE	FALSE	TRUE	FALSE	TRUE	treatment	targeting	pCDF1b_par	TRUE	TRUE	TRUE
1-10	1	10	2	A2	TRUE	FALSE	FALSE	TRUE	FALSE	TRUE	treatment	targeting	pCDF1b_par	TRUE	TRUE	TRUE
1-10	1	10	3	A3	TRUE	TRUE	FALSE	TRUE	TRUE	FALSE	treatment	targeting	pCDF1b_par	TRUE	TRUE	TRUE
1-10	1	10	4	A4	TRUE	FALSE	FALSE	TRUE	FALSE	TRUE	treatment	targeting	pCDF1b_par	TRUE	TRUE	TRUE
1-10	1	10	5	A5	TRUE	FALSE	FALSE	TRUE	FALSE	TRUE	treatment	targeting	pCDF1b_par	TRUE	TRUE	TRUE
1-10	1	10	6	A6	TRUE	TRUE	FALSE	TRUE	TRUE	FALSE	treatment	targeting	pCDF1b_par	TRUE	TRUE	TRUE
1-10	1	10	7	A7	TRUE	TRUE	FALSE	TRUE	FALSE	FALSE	treatment	targeting	pCDF1b_par	TRUE	TRUE	TRUE
1-10	1	10	8	A8	TRUE	TRUE	FALSE	TRUE	FALSE	TRUE	treatment	targeting	pCDF1b_par	TRUE	TRUE	TRUE
1-10	1	10	9	A9	TRUE	TRUE	FALSE	TRUE	FALSE	TRUE	treatment	targeting	pCDF1b_par	TRUE	TRUE	TRUE
1-10	1	10	10	A10	TRUE	TRUE	FALSE	TRUE	FALSE	TRUE	treatment	targeting	pCDF1b_par	TRUE	TRUE	TRUE
1-10	1	10	11	A11	TRUE	TRUE	FALSE	TRUE	FALSE	TRUE	treatment	targeting	pCDF1b_par	TRUE	TRUE	TRUE
1-10	1	10	12	A12	TRUE	FALSE	FALSE	TRUE	FALSE	TRUE	treatment	targeting	pCDF1b_par	TRUE	TRUE	TRUE
1-10	1	10	13	B1	TRUE	TRUE	FALSE	TRUE	FALSE	TRUE	treatment	targeting	pCDF1b_par	TRUE	TRUE	TRUE
1-10	1	10	14	B2	TRUE	TRUE	FALSE	TRUE	FALSE	TRUE	treatment	targeting	pCDF1b_par	TRUE	TRUE	TRUE
1-10	1	10	15	B3	TRUE	FALSE	FALSE	TRUE	FALSE	TRUE	treatment	targeting	pCDF1b_par	TRUE	TRUE	TRUE
1-10	1	10	16	B4	TRUE	TRUE	FALSE	TRUE	FALSE	TRUE	treatment	targeting	pCDF1b_par	TRUE	TRUE	TRUE
1-10	1	10	17	B5	TRUE	TRUE	FALSE	TRUE	TRUE	FALSE	treatment	targeting	pCDF1b_par	TRUE	TRUE	TRUE
1-10	1	10	18	B6	TRUE	TRUE	FALSE	TRUE	TRUE	FALSE	treatment	targeting	pCDF1b_par	TRUE	TRUE	TRUE
1-10	1	10	19	B7	TRUE	TRUE	FALSE	TRUE	TRUE	FALSE	treatment	targeting	pCDF1b_par	TRUE	TRUE	TRUE
1-10	1	10	20	B8	TRUE	TRUE	FALSE	TRUE	FALSE	FALSE	treatment	targeting	pCDF1b_par	TRUE	TRUE	TRUE
1-10	1	10	21	B9	TRUE	TRUE	FALSE	TRUE	FALSE	TRUE	treatment	targeting	pCDF1b_par	TRUE	TRUE	TRUE
1-10	1	10	22	B10	TRUE	TRUE	FALSE	TRUE	FALSE	TRUE	treatment	targeting	pCDF1b_par	TRUE	TRUE	TRUE
1-10	1	10	23	B11	TRUE	TRUE	FALSE	TRUE	TRUE	FALSE	treatment	targeting	pCDF1b_par	TRUE	TRUE	TRUE
1-10	1	10	24	B12	TRUE	TRUE	FALSE	TRUE	TRUE	FALSE	treatment	targeting	pCDF1b_par	TRUE	TRUE	TRUE
1-10	1	10	25	C1	TRUE	TRUE	FALSE	TRUE	FALSE	TRUE	treatment	targeting	pCDF1b_par	TRUE	TRUE	TRUE
1-10	1	10	26	C2	TRUE	TRUE	FALSE	TRUE	TRUE	FALSE	treatment	targeting	pCDF1b_par	TRUE	TRUE	TRUE
1-10	1	10	27	C3	TRUE	TRUE	FALSE	TRUE	TRUE	TRUE	treatment	targeting	pCDF1b_par	TRUE	TRUE	TRUE
1-10	1	10	28	C4	TRUE	TRUE	FALSE	TRUE	TRUE	TRUE	treatment	targeting	pCDF1b_par	TRUE	TRUE	TRUE
1-10	1	10	29	C5	TRUE	TRUE	FALSE	TRUE	TRUE	FALSE	treatment	targeting	pCDF1b_par	TRUE	TRUE	TRUE
1-10	1	10	30	C6	TRUE	TRUE	FALSE	TRUE	FALSE	TRUE	treatment	targeting	pCDF1b_par	TRUE	TRUE	TRUE
1-10	1	10	31	C7	TRUE	FALSE	FALSE	TRUE	FALSE	TRUE	treatment	targeting	pCDF1b_par	TRUE	TRUE	TRUE
1-10	1	10	32	C8	TRUE	TRUE	FALSE	TRUE	TRUE	FALSE	treatment	targeting	pCDF1b_par	TRUE	TRUE	TRUE
1-10	1	10	33	C9	TRUE	TRUE	FALSE	TRUE	TRUE	FALSE	treatment	targeting	pCDF1b_par	TRUE	TRUE	TRUE
1-10	1	10	34	C10	TRUE	TRUE	FALSE	TRUE	TRUE	FALSE	treatment	targeting	pCDF1b_par	TRUE	TRUE	TRUE
1-10	1	10	35	C11	TRUE	FALSE	FALSE	TRUE	FALSE	TRUE	treatment	targeting	pCDF1b_par	TRUE	TRUE	TRUE
1-10	1	10	36	C12	TRUE	TRUE	FALSE	TRUE	TRUE	FALSE	treatment	targeting	pCDF1b_par	TRUE	TRUE	TRUE
1-10	1	10	37	D1	TRUE	TRUE	FALSE	TRUE	FALSE	TRUE	treatment	targeting	pCDF1b_par	TRUE	TRUE	TRUE
1-10	1	10	38	D2	TRUE	TRUE	FALSE	TRUE	TRUE	TRUE	treatment	targeting	pCDF1b_par	TRUE	TRUE	TRUE
1-10	1	10	39	D3	TRUE	TRUE	FALSE	TRUE	TRUE	TRUE	treatment	targeting	pCDF1b_par	TRUE	TRUE	TRUE
1-10	1	10	40	D4	TRUE	TRUE	FALSE	TRUE	TRUE	TRUE	treatment	targeting	pCDF1b_par	TRUE	TRUE	TRUE
1-10	1	10	41	D5	TRUE	TRUE	FALSE	TRUE	TRUE	TRUE	treatment	targeting	pCDF1b_par	TRUE	TRUE	TRUE
1-10	1	10	42	D6	TRUE	TRUE	FALSE	TRUE	TRUE	FALSE	treatment	targeting	pCDF1b_par	TRUE	TRUE	TRUE
1-10	1	10	43	D7	TRUE	TRUE	FALSE	TRUE	TRUE	TRUE	treatment	targeting	pCDF1b_par	TRUE	TRUE	TRUE
1-10	1	10	44	D8	TRUE	TRUE	FALSE	TRUE	FALSE	TRUE	treatment	targeting	pCDF1b_par	TRUE	TRUE	TRUE
1-10	1	10	45	D9	TRUE	TRUE	FALSE	TRUE	FALSE	TRUE	treatment	targeting	pCDF1b_par	TRUE	TRUE	TRUE
1-10	1	10	46	D10	TRUE	TRUE	FALSE	TRUE	FALSE	TRUE	treatment	targeting	pCDF1b_par	TRUE	TRUE	TRUE
1-10	1	10	47	D11	TRUE	TRUE	FALSE	TRUE	TRUE	FALSE	treatment	targeting	pCDF1b_par	TRUE	TRUE	TRUE
1-10	1	10	48	D12	TRUE	FALSE	FALSE	TRUE	FALSE	TRUE	treatment	targeting	pCDF1b_par	TRUE	TRUE	TRUE
1-10	1	10	49	E1	TRUE	TRUE	FALSE	TRUE	TRUE	TRUE	treatment	targeting	pCDF1b_par	TRUE	TRUE	TRUE
1-10	1	10	50	E2	TRUE	TRUE	FALSE	TRUE	FALSE	TRUE	treatment	targeting	pCDF1b_par	TRUE	TRUE	TRUE
1-10	1	10	51	E3	TRUE	TRUE	FALSE	TRUE	FALSE	TRUE	treatment	targeting	pCDF1b_par	TRUE	TRUE	TRUE
1-10	1	10	52	E4	TRUE	TRUE	FALSE	TRUE	FALSE	TRUE	treatment	targeting	pCDF1b_par	TRUE	TRUE	TRUE
1-10	1	10	53	E5	TRUE	TRUE	FALSE	TRUE	FALSE	TRUE	treatment	targeting	pCDF1b_par	TRUE	TRUE	TRUE
1-10	1	10	54	E6	TRUE	TRUE	FALSE	TRUE	TRUE	FALSE	treatment	targeting	pCDF1b_par	TRUE	TRUE	TRUE
1-10	1	10	55	E7	TRUE	TRUE	FALSE	TRUE	FALSE	TRUE	treatment	targeting	pCDF1b_par	TRUE	TRUE	TRUE
1-10	1	10	56	E8	TRUE	TRUE	FALSE	TRUE	TRUE	FALSE	treatment	targeting	pCDF1b_par	TRUE	TRUE	TRUE
1-10	1	10	57	E9	TRUE	TRUE	FALSE	TRUE	TRUE	FALSE	treatment	targeting	pCDF1b_par	TRUE	TRUE	TRUE
1-10	1	10	58	E10	TRUE	TRUE	FALSE	TRUE	FALSE	TRUE	treatment	targeting	pCDF1b_par	TRUE	TRUE	TRUE
1-10	1	10	59	E11	TRUE	TRUE	FALSE	TRUE	TRUE	FALSE	treatment	targeting	pCDF1b_par	TRUE	TRUE	TRUE
1-10	1	10	60	E12	TRUE	TRUE	FALSE	TRUE	FALSE	TRUE	treatment	targeting	pCDF1b_par	TRUE	TRUE	TRUE
1-10	1	10	61	F1	TRUE	TRUE	FALSE	TRUE	TRUE	FALSE	treatment	targeting	pCDF1b_par	TRUE	TRUE	TRUE
1-10	1	10	62	F2	TRUE	TRUE	FALSE	TRUE	TRUE	FALSE	treatment	targeting	pCDF1b_par	TRUE	TRUE	TRUE
1-10	1	10	63	F3	TRUE	TRUE	FALSE	TRUE	FALSE	TRUE	treatment	targeting	pCDF1b_par	TRUE	TRUE	TRUE
1-10	1	10	64	F4	TRUE	TRUE	FALSE	TRUE	FALSE	TRUE	treatment	targeting	pCDF1b_par	TRUE	TRUE	TRUE
1-10	1	10	65	F5	TRUE	TRUE	FALSE	TRUE	TRUE	TRUE	treatment	targeting	pCDF1b_par	TRUE	TRUE	TRUE
1-10	1	10	66	F6	TRUE	FALSE	FALSE	TRUE	FALSE	TRUE	treatment	targeting	pCDF1b_par	TRUE	TRUE	TRUE
1-10	1	10	67	F7	TRUE	FALSE	FALSE	TRUE	FALSE	TRUE	treatment	targeting	pCDF1b_par	TRUE	TRUE	TRUE
1-10	1	10	68	F8	TRUE	TRUE	FALSE	TRUE	FALSE	TRUE	treatment	targeting	pCDF1b_par	TRUE	TRUE	TRUE
1-10	1	10	69	F9	TRUE	TRUE	FALSE	TRUE	FALSE	TRUE	treatment	targeting	pCDF1b_par	TRUE	TRUE	TRUE
1-10	1	10	70	F10	TRUE	FALSE	FALSE	TRUE	FALSE	TRUE	treatment	targeting	pCDF1b_par	TRUE	TRUE	TRUE
1-10	1	10	71	F11	TRUE	TRUE	FALSE	TRUE	TRUE	FALSE	treatment	targeting	pCDF1b_par	TRUE	TRUE	TRUE
1-10	1	10	72	F12	TRUE	FALSE	FALSE	TRUE	FALSE	TRUE	treatment	targeting	pCDF1b_par	TRUE	TRUE	TRUE
1-10	1	10	73	G1	TRUE	TRUE	FALSE	TRUE	FALSE	TRUE	treatment	targeting	pCDF1b_par	TRUE	TRUE	TRUE
1-10	1	10	74	G2	TRUE	TRUE	FALSE	TRUE	FALSE	TRUE	treatment	targeting	pCDF1b_par	TRUE	TRUE	TRUE
1-10	1	10	75	G3	TRUE	FALSE	FALSE	TRUE	FALSE	TRUE	treatment	targeting	pCDF1b_par	TRUE	TRUE	TRUE
1-10	1	10	76	G4	TRUE	FALSE	FALSE	TRUE	FALSE	TRUE	treatment	targeting	pCDF1b_par	TRUE	TRUE	TRUE
1-10	1	10	77	G5	TRUE	TRUE	FALSE	TRUE	FALSE	TRUE	treatment	targeting	pCDF1b_par	TRUE	TRUE	TRUE
1-10	1	10	78	G6	TRUE	TRUE	FALSE	TRUE	FALSE	TRUE	treatment	targeting	pCDF1b_par	TRUE	TRUE	TRUE
1-10	1	10	79	G7	TRUE	TRUE	FALSE	TRUE	FALSE	TRUE	treatment	targeting	pCDF1b_par	TRUE	TRUE	TRUE
1-10	1	10	80	G8	TRUE	TRUE	FALSE	TRUE	FALSE	TRUE	treatment	targeting	pCDF1b_par	TRUE	TRUE	TRUE
1-10	1	10	81	G9	TRUE	TRUE	FALSE	TRUE	FALSE	TRUE	treatment	targeting	pCDF1b_par	TRUE	TRUE	TRUE
1-10	1	10	82	G10	TRUE	TRUE	FALSE	TRUE	TRUE	FALSE	treatment	targeting	pCDF1b_par	TRUE	TRUE	TRUE
1-10	1	10	83	G11	TRUE	TRUE	FALSE	TRUE	FALSE	TRUE	treatment	targeting	pCDF1b_par	TRUE	TRUE	TRUE
1-10	1	10	84	G12	TRUE	TRUE	FALSE	TRUE	TRUE	TRUE	treatment	targeting	pCDF1b_par	TRUE	TRUE	TRUE
1-10	1	10	85	H1	TRUE	FALSE	FALSE	TRUE	FALSE	TRUE	treatment	targeting	pCDF1b_par	TRUE	TRUE	TRUE
1-10	1	10	86	H2	TRUE	TRUE	FALSE	TRUE	FALSE	FALSE	treatment	targeting	pCDF1b_par	TRUE	TRUE	TRUE
1-10	1	10	87	H3	TRUE	TRUE	FALSE	TRUE	FALSE	TRUE	treatment	targeting	pCDF1b_par	TRUE	TRUE	TRUE
1-10	1	10	88	H4	TRUE	FALSE	FALSE	TRUE	FALSE	TRUE	treatment	targeting	pCDF1b_par	TRUE	TRUE	TRUE
1-10	1	10	89	H5	TRUE	TRUE	FALSE	TRUE	FALSE	TRUE	treatment	targeting	pCDF1b_par	TRUE	TRUE	TRUE
1-10	1	10	90	H6	TRUE	FALSE	FALSE	TRUE	FALSE	TRUE	treatment	targeting	pCDF1b_par	TRUE	TRUE	TRUE
1-10	1	10	91	H7	TRUE	FALSE	FALSE	TRUE	FALSE	TRUE	treatment	targeting	pCDF1b_par	TRUE	TRUE	TRUE
1-10	1	10	92	H8	TRUE	FALSE	FALSE	TRUE	FALSE	TRUE	treatment	targeting	pCDF1b_par	TRUE	TRUE	TRUE
1-10	1	10	93	H9	TRUE	TRUE	FALSE	TRUE	FALSE	TRUE	treatment	targeting	pCDF1b_par	TRUE	TRUE	TRUE
1-10	1	10	94	H10	TRUE	TRUE	FALSE	TRUE	TRUE	FALSE	treatment	targeting	pCDF1b_par	TRUE	TRUE	TRUE
1-10	1	10	95	H11	TRUE	TRUE	FALSE	TRUE	FALSE	TRUE	treatment	targeting	pCDF1b_par	TRUE	TRUE	TRUE
1-10	1	10	96	H12	TRUE	TRUE	FALSE	TRUE	FALSE	TRUE	treatment	targeting	pCDF1b_par	TRUE	TRUE	TRUE
2-1	2	1	1	A1	TRUE	TRUE	FALSE	TRUE	TRUE	FALSE	treatment	non-targeting	pCDF1b	TRUE	TRUE	TRUE
2-1	2	1	2	A2	TRUE	FALSE	FALSE	TRUE	FALSE	TRUE	treatment	non-targeting	pCDF1b	TRUE	TRUE	TRUE
2-1	2	1	3	A3	TRUE	FALSE	TRUE	TRUE	TRUE	TRUE	treatment	non-targeting	pCDF1b	TRUE	TRUE	TRUE
2-1	2	1	4	A4	TRUE	TRUE	TRUE	TRUE	TRUE	FALSE	treatment	non-targeting	pCDF1b	TRUE	TRUE	TRUE
2-1	2	1	5	A5	TRUE	TRUE	FALSE	TRUE	TRUE	FALSE	treatment	non-targeting	pCDF1b	TRUE	TRUE	TRUE
2-1	2	1	6	A6	TRUE	FALSE	TRUE	TRUE	TRUE	FALSE	treatment	non-targeting	pCDF1b	TRUE	TRUE	TRUE
2-1	2	1	7	A7	TRUE	FALSE	TRUE	TRUE	TRUE	FALSE	treatment	non-targeting	pCDF1b	TRUE	TRUE	TRUE
2-1	2	1	8	A8	TRUE	FALSE	TRUE	TRUE	TRUE	FALSE	treatment	non-targeting	pCDF1b	TRUE	TRUE	TRUE
2-1	2	1	9	A9	TRUE	FALSE	TRUE	TRUE	FALSE	TRUE	treatment	non-targeting	pCDF1b	TRUE	TRUE	TRUE
2-1	2	1	10	A10	TRUE	FALSE	TRUE	TRUE	TRUE	FALSE	treatment	non-targeting	pCDF1b	TRUE	TRUE	TRUE
2-1	2	1	11	A11	TRUE	FALSE	TRUE	TRUE	TRUE	FALSE	treatment	non-targeting	pCDF1b	TRUE	TRUE	TRUE
2-1	2	1	12	A12	TRUE	FALSE	TRUE	TRUE	TRUE	FALSE	treatment	non-targeting	pCDF1b	TRUE	TRUE	TRUE
2-1	2	1	13	B1	TRUE	TRUE	FALSE	TRUE	TRUE	FALSE	treatment	non-targeting	pCDF1b	TRUE	TRUE	TRUE
2-1	2	1	14	B2	TRUE	FALSE	TRUE	TRUE	TRUE	FALSE	treatment	non-targeting	pCDF1b	TRUE	TRUE	TRUE
2-1	2	1	15	B3	TRUE	FALSE	TRUE	TRUE	TRUE	FALSE	treatment	non-targeting	pCDF1b	TRUE	TRUE	TRUE
2-1	2	1	16	B4	TRUE	FALSE	TRUE	TRUE	TRUE	FALSE	treatment	non-targeting	pCDF1b	TRUE	TRUE	TRUE
2-1	2	1	17	B5	TRUE	FALSE	TRUE	TRUE	TRUE	FALSE	treatment	non-targeting	pCDF1b	TRUE	TRUE	TRUE
2-1	2	1	18	B6	TRUE	FALSE	TRUE	TRUE	TRUE	FALSE	treatment	non-targeting	pCDF1b	TRUE	TRUE	TRUE
2-1	2	1	19	B7	TRUE	FALSE	TRUE	TRUE	TRUE	FALSE	treatment	non-targeting	pCDF1b	TRUE	TRUE	TRUE
2-1	2	1	20	B8	TRUE	TRUE	FALSE	TRUE	TRUE	FALSE	treatment	non-targeting	pCDF1b	TRUE	TRUE	TRUE
2-1	2	1	21	B9	TRUE	FALSE	TRUE	TRUE	TRUE	FALSE	treatment	non-targeting	pCDF1b	TRUE	TRUE	TRUE
2-1	2	1	22	B10	TRUE	FALSE	TRUE	TRUE	TRUE	FALSE	treatment	non-targeting	pCDF1b	TRUE	TRUE	TRUE
2-1	2	1	23	B11	FALSE	FALSE	FALSE	FALSE	FALSE	FALSE	treatment	non-targeting	pCDF1b	TRUE	TRUE	TRUE
2-1	2	1	24	B12	TRUE	FALSE	TRUE	TRUE	TRUE	FALSE	treatment	non-targeting	pCDF1b	TRUE	TRUE	TRUE
2-1	2	1	25	C1	TRUE	TRUE	FALSE	TRUE	TRUE	FALSE	treatment	non-targeting	pCDF1b	TRUE	TRUE	TRUE
2-1	2	1	26	C2	TRUE	FALSE	TRUE	TRUE	TRUE	FALSE	treatment	non-targeting	pCDF1b	TRUE	TRUE	TRUE
2-1	2	1	27	C3	TRUE	FALSE	TRUE	TRUE	TRUE	FALSE	treatment	non-targeting	pCDF1b	TRUE	TRUE	TRUE
2-1	2	1	28	C4	TRUE	FALSE	TRUE	TRUE	TRUE	FALSE	treatment	non-targeting	pCDF1b	TRUE	TRUE	TRUE
2-1	2	1	29	C5	TRUE	FALSE	TRUE	TRUE	TRUE	FALSE	treatment	non-targeting	pCDF1b	TRUE	TRUE	TRUE
2-1	2	1	30	C6	TRUE	FALSE	TRUE	TRUE	TRUE	FALSE	treatment	non-targeting	pCDF1b	TRUE	TRUE	TRUE
2-1	2	1	31	C7	TRUE	FALSE	TRUE	TRUE	TRUE	FALSE	treatment	non-targeting	pCDF1b	TRUE	TRUE	TRUE
2-1	2	1	32	C8	TRUE	FALSE	TRUE	TRUE	TRUE	FALSE	treatment	non-targeting	pCDF1b	TRUE	TRUE	TRUE
2-1	2	1	33	C9	TRUE	TRUE	FALSE	TRUE	TRUE	FALSE	treatment	non-targeting	pCDF1b	TRUE	TRUE	TRUE
2-1	2	1	34	C10	TRUE	FALSE	TRUE	TRUE	TRUE	FALSE	treatment	non-targeting	pCDF1b	TRUE	TRUE	TRUE
2-1	2	1	35	C11	TRUE	FALSE	TRUE	TRUE	TRUE	FALSE	treatment	non-targeting	pCDF1b	TRUE	TRUE	TRUE
2-1	2	1	36	C12	TRUE	FALSE	TRUE	TRUE	TRUE	FALSE	treatment	non-targeting	pCDF1b	TRUE	TRUE	TRUE
2-1	2	1	37	D1	TRUE	TRUE	FALSE	TRUE	TRUE	FALSE	treatment	non-targeting	pCDF1b	TRUE	TRUE	TRUE
2-1	2	1	38	D2	TRUE	FALSE	TRUE	TRUE	TRUE	FALSE	treatment	non-targeting	pCDF1b	TRUE	TRUE	TRUE
2-1	2	1	39	D3	TRUE	FALSE	TRUE	TRUE	TRUE	FALSE	treatment	non-targeting	pCDF1b	TRUE	TRUE	TRUE
2-1	2	1	40	D4	TRUE	FALSE	FALSE	TRUE	TRUE	TRUE	treatment	non-targeting	pCDF1b	TRUE	TRUE	TRUE
2-1	2	1	41	D5	TRUE	FALSE	TRUE	TRUE	TRUE	FALSE	treatment	non-targeting	pCDF1b	TRUE	TRUE	TRUE
2-1	2	1	42	D6	TRUE	FALSE	TRUE	TRUE	TRUE	FALSE	treatment	non-targeting	pCDF1b	TRUE	TRUE	TRUE
2-1	2	1	43	D7	TRUE	FALSE	TRUE	TRUE	TRUE	FALSE	treatment	non-targeting	pCDF1b	TRUE	TRUE	TRUE
2-1	2	1	44	D8	TRUE	FALSE	TRUE	TRUE	TRUE	FALSE	treatment	non-targeting	pCDF1b	TRUE	TRUE	TRUE
2-1	2	1	45	D9	TRUE	TRUE	FALSE	TRUE	TRUE	FALSE	treatment	non-targeting	pCDF1b	TRUE	TRUE	TRUE
2-1	2	1	46	D10	TRUE	FALSE	TRUE	TRUE	TRUE	FALSE	treatment	non-targeting	pCDF1b	TRUE	TRUE	TRUE
2-1	2	1	47	D11	TRUE	FALSE	TRUE	TRUE	TRUE	FALSE	treatment	non-targeting	pCDF1b	TRUE	TRUE	TRUE
2-1	2	1	48	D12	TRUE	FALSE	TRUE	TRUE	TRUE	FALSE	treatment	non-targeting	pCDF1b	TRUE	TRUE	TRUE
2-1	2	1	49	E1	TRUE	FALSE	TRUE	TRUE	TRUE	FALSE	treatment	non-targeting	pCDF1b	TRUE	TRUE	TRUE
2-1	2	1	50	E2	TRUE	FALSE	TRUE	TRUE	TRUE	FALSE	treatment	non-targeting	pCDF1b	TRUE	TRUE	TRUE
2-1	2	1	51	E3	TRUE	FALSE	TRUE	TRUE	TRUE	FALSE	treatment	non-targeting	pCDF1b	TRUE	TRUE	TRUE
2-1	2	1	52	E4	TRUE	FALSE	TRUE	TRUE	TRUE	FALSE	treatment	non-targeting	pCDF1b	TRUE	TRUE	TRUE
2-1	2	1	53	E5	TRUE	FALSE	TRUE	TRUE	TRUE	FALSE	treatment	non-targeting	pCDF1b	TRUE	TRUE	TRUE
2-1	2	1	54	E6	TRUE	FALSE	TRUE	TRUE	TRUE	FALSE	treatment	non-targeting	pCDF1b	TRUE	TRUE	TRUE
2-1	2	1	55	E7	TRUE	FALSE	TRUE	TRUE	TRUE	FALSE	treatment	non-targeting	pCDF1b	TRUE	TRUE	TRUE
2-1	2	1	56	E8	TRUE	FALSE	TRUE	TRUE	TRUE	FALSE	treatment	non-targeting	pCDF1b	TRUE	TRUE	TRUE
2-1	2	1	57	E9	TRUE	TRUE	FALSE	TRUE	TRUE	FALSE	treatment	non-targeting	pCDF1b	TRUE	TRUE	TRUE
2-1	2	1	58	E10	TRUE	FALSE	TRUE	TRUE	FALSE	TRUE	treatment	non-targeting	pCDF1b	TRUE	TRUE	TRUE
2-1	2	1	59	E11	TRUE	FALSE	TRUE	TRUE	TRUE	FALSE	treatment	non-targeting	pCDF1b	TRUE	TRUE	TRUE
2-1	2	1	60	E12	TRUE	FALSE	TRUE	TRUE	TRUE	FALSE	treatment	non-targeting	pCDF1b	TRUE	TRUE	TRUE
2-1	2	1	61	F1	TRUE	FALSE	FALSE	TRUE	FALSE	TRUE	treatment	non-targeting	pCDF1b	TRUE	TRUE	TRUE
2-1	2	1	62	F2	TRUE	TRUE	FALSE	TRUE	TRUE	FALSE	treatment	non-targeting	pCDF1b	TRUE	TRUE	TRUE
2-1	2	1	63	F3	TRUE	FALSE	TRUE	TRUE	TRUE	FALSE	treatment	non-targeting	pCDF1b	TRUE	TRUE	TRUE
2-1	2	1	64	F4	TRUE	FALSE	TRUE	TRUE	TRUE	FALSE	treatment	non-targeting	pCDF1b	TRUE	TRUE	TRUE
2-1	2	1	65	F5	TRUE	FALSE	FALSE	TRUE	TRUE	TRUE	treatment	non-targeting	pCDF1b	TRUE	TRUE	TRUE
2-1	2	1	66	F6	TRUE	FALSE	FALSE	TRUE	FALSE	TRUE	treatment	non-targeting	pCDF1b	TRUE	TRUE	TRUE
2-1	2	1	67	F7	TRUE	TRUE	FALSE	TRUE	TRUE	FALSE	treatment	non-targeting	pCDF1b	TRUE	TRUE	TRUE
2-1	2	1	68	F8	TRUE	TRUE	FALSE	TRUE	TRUE	FALSE	treatment	non-targeting	pCDF1b	TRUE	TRUE	TRUE
2-1	2	1	69	F9	TRUE	FALSE	TRUE	TRUE	TRUE	FALSE	treatment	non-targeting	pCDF1b	TRUE	TRUE	TRUE
2-1	2	1	70	F10	TRUE	TRUE	FALSE	TRUE	TRUE	FALSE	treatment	non-targeting	pCDF1b	TRUE	TRUE	TRUE
2-1	2	1	71	F11	TRUE	FALSE	TRUE	TRUE	TRUE	FALSE	treatment	non-targeting	pCDF1b	TRUE	TRUE	TRUE
2-1	2	1	72	F12	TRUE	TRUE	FALSE	TRUE	TRUE	FALSE	treatment	non-targeting	pCDF1b	TRUE	TRUE	TRUE
2-1	2	1	73	G1	TRUE	FALSE	FALSE	TRUE	TRUE	FALSE	treatment	non-targeting	pCDF1b	TRUE	TRUE	TRUE
2-1	2	1	74	G2	TRUE	FALSE	TRUE	TRUE	TRUE	FALSE	treatment	non-targeting	pCDF1b	TRUE	TRUE	TRUE
2-1	2	1	75	G3	TRUE	FALSE	TRUE	TRUE	TRUE	FALSE	treatment	non-targeting	pCDF1b	TRUE	TRUE	TRUE
2-1	2	1	76	G4	TRUE	FALSE	TRUE	TRUE	TRUE	FALSE	treatment	non-targeting	pCDF1b	TRUE	TRUE	TRUE
2-1	2	1	77	G5	TRUE	TRUE	FALSE	TRUE	TRUE	FALSE	treatment	non-targeting	pCDF1b	TRUE	TRUE	TRUE
2-1	2	1	78	G6	TRUE	FALSE	TRUE	TRUE	TRUE	FALSE	treatment	non-targeting	pCDF1b	TRUE	TRUE	TRUE
2-1	2	1	79	G7	TRUE	FALSE	TRUE	TRUE	TRUE	FALSE	treatment	non-targeting	pCDF1b	TRUE	TRUE	TRUE
2-1	2	1	80	G8	TRUE	FALSE	TRUE	TRUE	TRUE	FALSE	treatment	non-targeting	pCDF1b	TRUE	TRUE	TRUE
2-1	2	1	81	G9	TRUE	FALSE	TRUE	TRUE	TRUE	FALSE	treatment	non-targeting	pCDF1b	TRUE	TRUE	TRUE
2-1	2	1	82	G10	TRUE	FALSE	TRUE	TRUE	TRUE	FALSE	treatment	non-targeting	pCDF1b	TRUE	TRUE	TRUE
2-1	2	1	83	G11	TRUE	FALSE	TRUE	TRUE	TRUE	FALSE	treatment	non-targeting	pCDF1b	TRUE	TRUE	TRUE
2-1	2	1	84	G12	TRUE	FALSE	TRUE	TRUE	TRUE	FALSE	treatment	non-targeting	pCDF1b	TRUE	TRUE	TRUE
2-1	2	1	85	H1	TRUE	FALSE	TRUE	TRUE	TRUE	FALSE	treatment	non-targeting	pCDF1b	TRUE	TRUE	TRUE
2-1	2	1	86	H2	TRUE	FALSE	TRUE	TRUE	TRUE	FALSE	treatment	non-targeting	pCDF1b	TRUE	TRUE	TRUE
2-1	2	1	87	H3	TRUE	FALSE	TRUE	TRUE	TRUE	FALSE	treatment	non-targeting	pCDF1b	TRUE	TRUE	TRUE
2-1	2	1	88	H4	TRUE	FALSE	TRUE	TRUE	FALSE	FALSE	treatment	non-targeting	pCDF1b	TRUE	TRUE	TRUE
2-1	2	1	89	H5	TRUE	FALSE	TRUE	TRUE	TRUE	FALSE	treatment	non-targeting	pCDF1b	TRUE	TRUE	TRUE
2-1	2	1	90	H6	TRUE	FALSE	TRUE	TRUE	TRUE	FALSE	treatment	non-targeting	pCDF1b	TRUE	TRUE	TRUE
2-1	2	1	91	H7	TRUE	FALSE	TRUE	TRUE	FALSE	FALSE	treatment	non-targeting	pCDF1b	TRUE	TRUE	TRUE
2-1	2	1	92	H8	TRUE	FALSE	TRUE	TRUE	FALSE	FALSE	treatment	non-targeting	pCDF1b	TRUE	TRUE	TRUE
2-1	2	1	93	H9	TRUE	FALSE	TRUE	TRUE	TRUE	FALSE	treatment	non-targeting	pCDF1b	TRUE	TRUE	TRUE
2-1	2	1	94	H10	TRUE	FALSE	TRUE	TRUE	TRUE	FALSE	treatment	non-targeting	pCDF1b	TRUE	TRUE	TRUE
2-1	2	1	95	H11	TRUE	FALSE	TRUE	TRUE	TRUE	FALSE	treatment	non-targeting	pCDF1b	TRUE	TRUE	TRUE
2-2	2	2	96	H12	TRUE	FALSE	TRUE	TRUE	FALSE	FALSE	treatment	non-targeting	pCDF1b	TRUE	TRUE	TRUE
2-2	2	2	1	A1	TRUE	TRUE	TRUE	TRUE	TRUE	FALSE	treatment	non-targeting	pCDF1b	TRUE	TRUE	TRUE
2-2	2	2	2	A2	TRUE	TRUE	TRUE	TRUE	TRUE	FALSE	treatment	non-targeting	pCDF1b	TRUE	TRUE	TRUE
2-2	2	2	3	A3	TRUE	TRUE	FALSE	TRUE	TRUE	FALSE	treatment	non-targeting	pCDF1b	TRUE	TRUE	TRUE
2-2	2	2	4	A4	TRUE	FALSE	FALSE	TRUE	TRUE	FALSE	treatment	non-targeting	pCDF1b	TRUE	TRUE	TRUE
2-2	2	2	5	A5	TRUE	TRUE	FALSE	TRUE	TRUE	FALSE	treatment	non-targeting	pCDF1b	TRUE	TRUE	TRUE
2-2	2	2	6	A6	TRUE	FALSE	FALSE	TRUE	TRUE	TRUE	treatment	non-targeting	pCDF1b	TRUE	TRUE	TRUE
2-2	2	2	7	A7	TRUE	TRUE	FALSE	TRUE	TRUE	FALSE	treatment	non-targeting	pCDF1b	TRUE	TRUE	TRUE
2-2	2	2	8	A8	TRUE	TRUE	FALSE	TRUE	TRUE	FALSE	treatment	non-targeting	pCDF1b	TRUE	TRUE	TRUE
2-2	2	2	9	A9	TRUE	FALSE	FALSE	TRUE	TRUE	TRUE	treatment	non-targeting	pCDF1b	TRUE	TRUE	TRUE
2-2	2	2	10	A10	TRUE	TRUE	FALSE	TRUE	TRUE	FALSE	treatment	non-targeting	pCDF1b	TRUE	TRUE	TRUE
2-2	2	2	11	A11	TRUE	TRUE	TRUE	TRUE	TRUE	FALSE	treatment	non-targeting	pCDF1b	TRUE	TRUE	TRUE
2-2	2	2	12	A12	TRUE	TRUE	FALSE	TRUE	TRUE	FALSE	treatment	non-targeting	pCDF1b	TRUE	TRUE	TRUE
2-2	2	2	13	B1	TRUE	TRUE	FALSE	TRUE	TRUE	FALSE	treatment	non-targeting	pCDF1b	TRUE	TRUE	TRUE
2-2	2	2	14	B2	TRUE	TRUE	TRUE	TRUE	TRUE	FALSE	treatment	non-targeting	pCDF1b	TRUE	TRUE	TRUE
2-2	2	2	15	B3	TRUE	FALSE	TRUE	TRUE	TRUE	TRUE	treatment	non-targeting	pCDF1b	TRUE	TRUE	TRUE
2-2	2	2	16	B4	TRUE	FALSE	FALSE	TRUE	TRUE	TRUE	treatment	non-targeting	pCDF1b	TRUE	TRUE	TRUE
2-2	2	2	17	B5	TRUE	FALSE	FALSE	TRUE	TRUE	TRUE	treatment	non-targeting	pCDF1b	TRUE	TRUE	TRUE
2-2	2	2	18	B6	TRUE	TRUE	FALSE	TRUE	TRUE	FALSE	treatment	non-targeting	pCDF1b	TRUE	TRUE	TRUE
2-2	2	2	19	B7	TRUE	TRUE	TRUE	TRUE	TRUE	FALSE	treatment	non-targeting	pCDF1b	TRUE	TRUE	TRUE
2-2	2	2	20	B8	TRUE	TRUE	TRUE	TRUE	TRUE	FALSE	treatment	non-targeting	pCDF1b	TRUE	TRUE	TRUE
2-2	2	2	21	B9	TRUE	TRUE	FALSE	TRUE	TRUE	FALSE	treatment	non-targeting	pCDF1b	TRUE	TRUE	TRUE
2-2	2	2	22	B10	TRUE	TRUE	FALSE	TRUE	TRUE	FALSE	treatment	non-targeting	pCDF1b	TRUE	TRUE	TRUE
2-2	2	2	23	B11	TRUE	TRUE	FALSE	TRUE	TRUE	FALSE	treatment	non-targeting	pCDF1b	TRUE	TRUE	TRUE
2-2	2	2	24	B12	TRUE	FALSE	TRUE	TRUE	TRUE	TRUE	treatment	non-targeting	pCDF1b	TRUE	TRUE	TRUE
2-2	2	2	25	C1	TRUE	TRUE	FALSE	TRUE	TRUE	FALSE	treatment	non-targeting	pCDF1b	TRUE	TRUE	TRUE
2-2	2	2	26	C2	TRUE	FALSE	FALSE	TRUE	FALSE	TRUE	treatment	non-targeting	pCDF1b	TRUE	TRUE	TRUE
2-2	2	2	27	C3	TRUE	FALSE	FALSE	TRUE	FALSE	TRUE	treatment	non-targeting	pCDF1b	TRUE	TRUE	TRUE
2-2	2	2	28	C4	TRUE	TRUE	FALSE	TRUE	TRUE	FALSE	treatment	non-targeting	pCDF1b	TRUE	TRUE	TRUE
2-2	2	2	29	C5	TRUE	TRUE	FALSE	TRUE	TRUE	FALSE	treatment	non-targeting	pCDF1b	TRUE	TRUE	TRUE
2-2	2	2	30	C6	TRUE	TRUE	FALSE	TRUE	TRUE	FALSE	treatment	non-targeting	pCDF1b	TRUE	TRUE	TRUE
2-2	2	2	31	C7	TRUE	TRUE	FALSE	TRUE	TRUE	FALSE	treatment	non-targeting	pCDF1b	TRUE	TRUE	TRUE
2-2	2	2	32	C8	TRUE	TRUE	FALSE	TRUE	TRUE	FALSE	treatment	non-targeting	pCDF1b	TRUE	TRUE	TRUE
2-2	2	2	33	C9	TRUE	TRUE	TRUE	TRUE	TRUE	FALSE	treatment	non-targeting	pCDF1b	TRUE	TRUE	TRUE
2-2	2	2	34	C10	TRUE	TRUE	TRUE	TRUE	TRUE	FALSE	treatment	non-targeting	pCDF1b	TRUE	TRUE	TRUE
2-2	2	2	35	C11	TRUE	FALSE	FALSE	TRUE	FALSE	TRUE	treatment	non-targeting	pCDF1b	TRUE	TRUE	TRUE
2-2	2	2	36	C12	TRUE	FALSE	FALSE	TRUE	FALSE	TRUE	treatment	non-targeting	pCDF1b	TRUE	TRUE	TRUE
2-2	2	2	37	D1	TRUE	FALSE	TRUE	TRUE	TRUE	FALSE	treatment	non-targeting	pCDF1b	TRUE	TRUE	TRUE
2-2	2	2	38	D2	TRUE	FALSE	TRUE	TRUE	TRUE	FALSE	treatment	non-targeting	pCDF1b	TRUE	TRUE	TRUE
2-2	2	2	39	D3	TRUE	FALSE	TRUE	TRUE	TRUE	FALSE	treatment	non-targeting	pCDF1b	TRUE	TRUE	TRUE
2-2	2	2	40	D4	TRUE	FALSE	TRUE	TRUE	TRUE	FALSE	treatment	non-targeting	pCDF1b	TRUE	TRUE	TRUE
2-2	2	2	41	D5	TRUE	FALSE	TRUE	TRUE	TRUE	FALSE	treatment	non-targeting	pCDF1b	TRUE	TRUE	TRUE
2-2	2	2	42	D6	TRUE	FALSE	TRUE	TRUE	TRUE	FALSE	treatment	non-targeting	pCDF1b	TRUE	TRUE	TRUE
2-2	2	2	43	D7	TRUE	FALSE	TRUE	TRUE	TRUE	FALSE	treatment	non-targeting	pCDF1b	TRUE	TRUE	TRUE
2-2	2	2	44	D8	TRUE	FALSE	TRUE	TRUE	TRUE	FALSE	treatment	non-targeting	pCDF1b	TRUE	TRUE	TRUE
2-2	2	2	45	D9	TRUE	FALSE	TRUE	TRUE	TRUE	FALSE	treatment	non-targeting	pCDF1b	TRUE	TRUE	TRUE
2-2	2	2	46	D10	TRUE	FALSE	TRUE	TRUE	TRUE	FALSE	treatment	non-targeting	pCDF1b	TRUE	TRUE	TRUE
2-2	2	2	47	D11	TRUE	FALSE	TRUE	TRUE	TRUE	FALSE	treatment	non-targeting	pCDF1b	TRUE	TRUE	TRUE
2-2	2	2	48	D12	TRUE	FALSE	TRUE	TRUE	TRUE	FALSE	treatment	non-targeting	pCDF1b	TRUE	TRUE	TRUE
2-2	2	2	49	E1	TRUE	FALSE	TRUE	TRUE	TRUE	FALSE	treatment	non-targeting	pCDF1b	TRUE	TRUE	TRUE
2-2	2	2	50	E2	TRUE	FALSE	TRUE	TRUE	TRUE	FALSE	treatment	non-targeting	pCDF1b	TRUE	TRUE	TRUE
2-2	2	2	51	E3	TRUE	FALSE	TRUE	TRUE	TRUE	FALSE	treatment	non-targeting	pCDF1b	TRUE	TRUE	TRUE
2-2	2	2	52	E4	TRUE	FALSE	TRUE	TRUE	TRUE	FALSE	treatment	non-targeting	pCDF1b	TRUE	TRUE	TRUE
2-2	2	2	53	E5	TRUE	FALSE	TRUE	TRUE	TRUE	FALSE	treatment	non-targeting	pCDF1b	TRUE	TRUE	TRUE
2-2	2	2	54	E6	TRUE	FALSE	TRUE	TRUE	TRUE	FALSE	treatment	non-targeting	pCDF1b	TRUE	TRUE	TRUE
2-2	2	2	55	E7	TRUE	FALSE	TRUE	TRUE	TRUE	FALSE	treatment	non-targeting	pCDF1b	TRUE	TRUE	TRUE
2-2	2	2	56	E8	TRUE	FALSE	TRUE	TRUE	TRUE	FALSE	treatment	non-targeting	pCDF1b	TRUE	TRUE	TRUE
2-2	2	2	57	E9	TRUE	FALSE	TRUE	TRUE	TRUE	FALSE	treatment	non-targeting	pCDF1b	TRUE	TRUE	TRUE
2-2	2	2	58	E10	TRUE	FALSE	TRUE	TRUE	TRUE	FALSE	treatment	non-targeting	pCDF1b	TRUE	TRUE	TRUE
2-2	2	2	59	E11	TRUE	FALSE	TRUE	TRUE	TRUE	FALSE	treatment	non-targeting	pCDF1b	TRUE	TRUE	TRUE
2-2	2	2	60	E12	TRUE	FALSE	TRUE	TRUE	TRUE	FALSE	treatment	non-targeting	pCDF1b	TRUE	TRUE	TRUE
2-2	2	2	61	F1	TRUE	FALSE	TRUE	TRUE	TRUE	FALSE	treatment	non-targeting	pCDF1b	TRUE	TRUE	TRUE
2-2	2	2	62	F2	TRUE	FALSE	TRUE	TRUE	TRUE	FALSE	treatment	non-targeting	pCDF1b	TRUE	TRUE	TRUE
2-2	2	2	63	F3	TRUE	FALSE	TRUE	TRUE	TRUE	FALSE	treatment	non-targeting	pCDF1b	TRUE	TRUE	TRUE
2-2	2	2	64	F4	TRUE	FALSE	TRUE	TRUE	TRUE	FALSE	treatment	non-targeting	pCDF1b	TRUE	TRUE	TRUE
2-2	2	2	65	F5	TRUE	FALSE	TRUE	TRUE	TRUE	FALSE	treatment	non-targeting	pCDF1b	TRUE	TRUE	TRUE
2-2	2	2	66	F6	TRUE	FALSE	TRUE	TRUE	TRUE	FALSE	treatment	non-targeting	pCDF1b	TRUE	TRUE	TRUE
2-2	2	2	67	F7	TRUE	FALSE	TRUE	TRUE	TRUE	FALSE	treatment	non-targeting	pCDF1b	TRUE	TRUE	TRUE
2-2	2	2	68	F8	TRUE	FALSE	TRUE	TRUE	TRUE	FALSE	treatment	non-targeting	pCDF1b	TRUE	TRUE	TRUE
2-2	2	2	69	F9	TRUE	FALSE	TRUE	TRUE	TRUE	FALSE	treatment	non-targeting	pCDF1b	TRUE	TRUE	TRUE
2-2	2	2	70	F10	TRUE	FALSE	TRUE	TRUE	TRUE	FALSE	treatment	non-targeting	pCDF1b	TRUE	TRUE	TRUE
2-2	2	2	71	F11	TRUE	FALSE	TRUE	TRUE	TRUE	FALSE	treatment	non-targeting	pCDF1b	TRUE	TRUE	TRUE
2-2	2	2	72	F12	TRUE	FALSE	TRUE	TRUE	TRUE	FALSE	treatment	non-targeting	pCDF1b	TRUE	TRUE	TRUE
2-2	2	2	73	G1	TRUE	FALSE	TRUE	TRUE	TRUE	FALSE	treatment	non-targeting	pCDF1b	TRUE	TRUE	TRUE
2-2	2	2	74	G2	TRUE	FALSE	TRUE	TRUE	TRUE	FALSE	treatment	non-targeting	pCDF1b	TRUE	TRUE	TRUE
2-2	2	2	75	G3	TRUE	FALSE	TRUE	TRUE	TRUE	FALSE	treatment	non-targeting	pCDF1b	TRUE	TRUE	TRUE
2-2	2	2	76	G4	TRUE	FALSE	TRUE	TRUE	TRUE	FALSE	treatment	non-targeting	pCDF1b	TRUE	TRUE	TRUE
2-2	2	2	77	G5	TRUE	FALSE	TRUE	TRUE	TRUE	FALSE	treatment	non-targeting	pCDF1b	TRUE	TRUE	TRUE
2-2	2	2	78	G6	TRUE	FALSE	TRUE	TRUE	TRUE	FALSE	treatment	non-targeting	pCDF1b	TRUE	TRUE	TRUE
2-2	2	2	79	G7	TRUE	FALSE	TRUE	TRUE	TRUE	FALSE	treatment	non-targeting	pCDF1b	TRUE	TRUE	TRUE
2-2	2	2	80	G8	FALSE	FALSE	FALSE	FALSE	FALSE	FALSE	treatment	non-targeting	pCDF1b	TRUE	TRUE	TRUE
2-2	2	2	81	G9	TRUE	FALSE	TRUE	TRUE	TRUE	FALSE	treatment	non-targeting	pCDF1b	TRUE	TRUE	TRUE
2-2	2	2	82	G10	TRUE	FALSE	TRUE	TRUE	TRUE	FALSE	treatment	non-targeting	pCDF1b	TRUE	TRUE	TRUE
2-2	2	2	83	G11	TRUE	FALSE	TRUE	TRUE	TRUE	FALSE	treatment	non-targeting	pCDF1b	TRUE	TRUE	TRUE
2-2	2	2	84	G12	TRUE	FALSE	TRUE	TRUE	TRUE	FALSE	treatment	non-targeting	pCDF1b	TRUE	TRUE	TRUE
2-2	2	2	85	H1	TRUE	FALSE	TRUE	TRUE	TRUE	FALSE	treatment	non-targeting	pCDF1b	TRUE	TRUE	TRUE
2-2	2	2	86	H2	TRUE	FALSE	TRUE	TRUE	TRUE	FALSE	treatment	non-targeting	pCDF1b	TRUE	TRUE	TRUE
2-2	2	2	87	H3	TRUE	FALSE	TRUE	TRUE	TRUE	FALSE	treatment	non-targeting	pCDF1b	TRUE	TRUE	TRUE
2-2	2	2	88	H4	TRUE	FALSE	TRUE	TRUE	TRUE	FALSE	treatment	non-targeting	pCDF1b	TRUE	TRUE	TRUE
2-2	2	2	89	H5	TRUE	FALSE	TRUE	TRUE	TRUE	FALSE	treatment	non-targeting	pCDF1b	TRUE	TRUE	TRUE
2-2	2	2	90	H6	TRUE	FALSE	TRUE	TRUE	TRUE	FALSE	treatment	non-targeting	pCDF1b	TRUE	TRUE	TRUE
2-2	2	2	91	H7	TRUE	FALSE	TRUE	TRUE	TRUE	FALSE	treatment	non-targeting	pCDF1b	TRUE	TRUE	TRUE
2-2	2	2	92	H8	TRUE	FALSE	TRUE	TRUE	TRUE	FALSE	treatment	non-targeting	pCDF1b	TRUE	TRUE	TRUE
2-2	2	2	93	H9	TRUE	FALSE	TRUE	TRUE	TRUE	FALSE	treatment	non-targeting	pCDF1b	TRUE	TRUE	TRUE
2-2	2	2	94	H10	TRUE	FALSE	TRUE	TRUE	TRUE	FALSE	treatment	non-targeting	pCDF1b	TRUE	TRUE	TRUE
2-2	2	2	95	H11	TRUE	FALSE	TRUE	TRUE	TRUE	FALSE	treatment	non-targeting	pCDF1b	TRUE	TRUE	TRUE
2-2	2	2	96	H12	TRUE	FALSE	TRUE	TRUE	TRUE	FALSE	treatment	non-targeting	pCDF1b	TRUE	TRUE	TRUE
2-3	2	3	1	A1	TRUE	TRUE	FALSE	TRUE	TRUE	FALSE	treatment	non-targeting	pCDF1b	TRUE	TRUE	TRUE
2-3	2	3	2	A2	TRUE	FALSE	TRUE	TRUE	TRUE	FALSE	treatment	non-targeting	pCDF1b	TRUE	TRUE	TRUE
2-3	2	3	3	A3	TRUE	FALSE	TRUE	TRUE	TRUE	FALSE	treatment	non-targeting	pCDF1b	TRUE	TRUE	TRUE
2-3	2	3	4	A4	TRUE	FALSE	FALSE	TRUE	FALSE	TRUE	treatment	non-targeting	pCDF1b	TRUE	TRUE	TRUE
2-3	2	3	5	A5	TRUE	FALSE	TRUE	TRUE	TRUE	TRUE	treatment	non-targeting	pCDF1b	TRUE	TRUE	TRUE
2-3	2	3	6	A6	TRUE	FALSE	FALSE	TRUE	FALSE	TRUE	treatment	non-targeting	pCDF1b	TRUE	TRUE	TRUE
2-3	2	3	7	A7	TRUE	FALSE	TRUE	TRUE	TRUE	FALSE	treatment	non-targeting	pCDF1b	TRUE	TRUE	TRUE
2-3	2	3	8	A8	TRUE	FALSE	TRUE	TRUE	TRUE	FALSE	treatment	non-targeting	pCDF1b	TRUE	TRUE	TRUE
2-3	2	3	9	A9	TRUE	FALSE	FALSE	TRUE	FALSE	TRUE	treatment	non-targeting	pCDF1b	TRUE	TRUE	TRUE
2-3	2	3	10	A10	TRUE	TRUE	TRUE	TRUE	TRUE	FALSE	treatment	non-targeting	pCDF1b	TRUE	TRUE	TRUE
2-3	2	3	11	A11	TRUE	TRUE	TRUE	TRUE	FALSE	TRUE	treatment	non-targeting	pCDF1b	TRUE	TRUE	TRUE
2-3	2	3	12	A12	TRUE	TRUE	TRUE	TRUE	TRUE	FALSE	treatment	non-targeting	pCDF1b	TRUE	TRUE	TRUE
2-3	2	3	13	B1	TRUE	FALSE	TRUE	TRUE	TRUE	FALSE	treatment	non-targeting	pCDF1b	TRUE	TRUE	TRUE
2-3	2	3	14	B2	TRUE	FALSE	TRUE	TRUE	TRUE	FALSE	treatment	non-targeting	pCDF1b	TRUE	TRUE	TRUE
2-3	2	3	15	B3	TRUE	FALSE	FALSE	TRUE	FALSE	TRUE	treatment	non-targeting	pCDF1b	TRUE	TRUE	TRUE
2-3	2	3	16	B4	TRUE	FALSE	FALSE	TRUE	FALSE	TRUE	treatment	non-targeting	pCDF1b	TRUE	TRUE	TRUE
2-3	2	3	17	B5	TRUE	FALSE	TRUE	TRUE	TRUE	FALSE	treatment	non-targeting	pCDF1b	TRUE	TRUE	TRUE
2-3	2	3	18	B6	TRUE	FALSE	TRUE	TRUE	TRUE	FALSE	treatment	non-targeting	pCDF1b	TRUE	TRUE	TRUE
2-3	2	3	19	B7	TRUE	FALSE	TRUE	TRUE	TRUE	FALSE	treatment	non-targeting	pCDF1b	TRUE	TRUE	TRUE
2-3	2	3	20	B8	TRUE	FALSE	TRUE	TRUE	TRUE	FALSE	treatment	non-targeting	pCDF1b	TRUE	TRUE	TRUE
2-3	2	3	21	B9	TRUE	FALSE	TRUE	TRUE	TRUE	FALSE	treatment	non-targeting	pCDF1b	TRUE	TRUE	TRUE
2-3	2	3	22	B10	TRUE	FALSE	TRUE	TRUE	TRUE	FALSE	treatment	non-targeting	pCDF1b	TRUE	TRUE	TRUE
2-3	2	3	23	B11	TRUE	FALSE	TRUE	TRUE	TRUE	FALSE	treatment	non-targeting	pCDF1b	TRUE	TRUE	TRUE
2-3	2	3	24	B12	TRUE	FALSE	FALSE	TRUE	FALSE	TRUE	treatment	non-targeting	pCDF1b	TRUE	TRUE	TRUE
2-3	2	3	25	C1	TRUE	FALSE	FALSE	TRUE	FALSE	TRUE	treatment	non-targeting	pCDF1b	TRUE	TRUE	TRUE
2-3	2	3	26	C2	TRUE	FALSE	FALSE	TRUE	FALSE	TRUE	treatment	non-targeting	pCDF1b	TRUE	TRUE	TRUE
2-3	2	3	27	C3	TRUE	FALSE	TRUE	TRUE	TRUE	FALSE	treatment	non-targeting	pCDF1b	TRUE	TRUE	TRUE
2-3	2	3	28	C4	TRUE	FALSE	TRUE	TRUE	TRUE	FALSE	treatment	non-targeting	pCDF1b	TRUE	TRUE	TRUE
2-3	2	3	29	C5	TRUE	FALSE	TRUE	TRUE	TRUE	FALSE	treatment	non-targeting	pCDF1b	TRUE	TRUE	TRUE
2-3	2	3	30	C6	TRUE	FALSE	TRUE	TRUE	TRUE	FALSE	treatment	non-targeting	pCDF1b	TRUE	TRUE	TRUE
2-3	2	3	31	C7	TRUE	FALSE	FALSE	TRUE	TRUE	TRUE	treatment	non-targeting	pCDF1b	TRUE	TRUE	TRUE
2-3	2	3	32	C8	TRUE	FALSE	TRUE	TRUE	FALSE	FALSE	treatment	non-targeting	pCDF1b	TRUE	TRUE	TRUE
2-3	2	3	33	C9	TRUE	FALSE	TRUE	TRUE	TRUE	FALSE	treatment	non-targeting	pCDF1b	TRUE	TRUE	TRUE
2-3	2	3	34	C10	TRUE	FALSE	TRUE	TRUE	TRUE	FALSE	treatment	non-targeting	pCDF1b	TRUE	TRUE	TRUE
2-3	2	3	35	C11	TRUE	FALSE	FALSE	TRUE	FALSE	TRUE	treatment	non-targeting	pCDF1b	TRUE	TRUE	TRUE
2-3	2	3	36	C12	TRUE	FALSE	TRUE	TRUE	TRUE	TRUE	treatment	non-targeting	pCDF1b	TRUE	TRUE	TRUE
2-3	2	3	37	D1	TRUE	FALSE	TRUE	TRUE	TRUE	FALSE	treatment	non-targeting	pCDF1b	TRUE	TRUE	TRUE
2-3	2	3	38	D2	TRUE	FALSE	TRUE	TRUE	TRUE	FALSE	treatment	non-targeting	pCDF1b	TRUE	TRUE	TRUE
2-3	2	3	39	D3	TRUE	FALSE	TRUE	TRUE	TRUE	FALSE	treatment	non-targeting	pCDF1b	TRUE	TRUE	TRUE
2-3	2	3	40	D4	TRUE	TRUE	FALSE	TRUE	TRUE	FALSE	treatment	non-targeting	pCDF1b	TRUE	TRUE	TRUE
2-3	2	3	41	D5	TRUE	TRUE	FALSE	TRUE	TRUE	FALSE	treatment	non-targeting	pCDF1b	TRUE	TRUE	TRUE
2-3	2	3	42	D6	TRUE	TRUE	TRUE	TRUE	TRUE	FALSE	treatment	non-targeting	pCDF1b	TRUE	TRUE	TRUE
2-3	2	3	43	D7	TRUE	FALSE	TRUE	TRUE	TRUE	FALSE	treatment	non-targeting	pCDF1b	TRUE	TRUE	TRUE
2-3	2	3	44	D8	TRUE	FALSE	TRUE	TRUE	TRUE	FALSE	treatment	non-targeting	pCDF1b	TRUE	TRUE	TRUE
2-3	2	3	45	D9	TRUE	FALSE	TRUE	TRUE	TRUE	FALSE	treatment	non-targeting	pCDF1b	TRUE	TRUE	TRUE
2-3	2	3	46	D10	TRUE	TRUE	FALSE	TRUE	TRUE	FALSE	treatment	non-targeting	pCDF1b	TRUE	TRUE	TRUE
2-3	2	3	47	D11	TRUE	TRUE	TRUE	TRUE	TRUE	FALSE	treatment	non-targeting	pCDF1b	TRUE	TRUE	TRUE
2-3	2	3	48	D12	TRUE	TRUE	FALSE	TRUE	TRUE	FALSE	treatment	non-targeting	pCDF1b	TRUE	TRUE	TRUE
2-3	2	3	49	E1	TRUE	FALSE	TRUE	TRUE	TRUE	FALSE	treatment	non-targeting	pCDF1b	TRUE	TRUE	TRUE
2-3	2	3	50	E2	TRUE	FALSE	TRUE	TRUE	TRUE	FALSE	treatment	non-targeting	pCDF1b	TRUE	TRUE	TRUE
2-3	2	3	51	E3	TRUE	FALSE	TRUE	TRUE	TRUE	FALSE	treatment	non-targeting	pCDF1b	TRUE	TRUE	TRUE
2-3	2	3	52	E4	TRUE	FALSE	TRUE	TRUE	TRUE	FALSE	treatment	non-targeting	pCDF1b	TRUE	TRUE	TRUE
2-3	2	3	53	E5	TRUE	FALSE	TRUE	TRUE	FALSE	FALSE	treatment	non-targeting	pCDF1b	TRUE	TRUE	TRUE
2-3	2	3	54	E6	TRUE	FALSE	TRUE	TRUE	FALSE	FALSE	treatment	non-targeting	pCDF1b	TRUE	TRUE	TRUE
2-3	2	3	55	E7	TRUE	FALSE	FALSE	TRUE	FALSE	TRUE	treatment	non-targeting	pCDF1b	TRUE	TRUE	TRUE
2-3	2	3	56	E8	TRUE	FALSE	TRUE	TRUE	TRUE	FALSE	treatment	non-targeting	pCDF1b	TRUE	TRUE	TRUE
2-3	2	3	57	E9	TRUE	FALSE	TRUE	TRUE	FALSE	FALSE	treatment	non-targeting	pCDF1b	TRUE	TRUE	TRUE
2-3	2	3	58	E10	TRUE	FALSE	TRUE	TRUE	TRUE	FALSE	treatment	non-targeting	pCDF1b	TRUE	TRUE	TRUE
2-3	2	3	59	E11	TRUE	FALSE	TRUE	TRUE	TRUE	FALSE	treatment	non-targeting	pCDF1b	TRUE	TRUE	TRUE
2-3	2	3	60	E12	TRUE	FALSE	FALSE	TRUE	FALSE	TRUE	treatment	non-targeting	pCDF1b	TRUE	TRUE	TRUE
2-3	2	3	61	F1	TRUE	FALSE	TRUE	TRUE	TRUE	FALSE	treatment	non-targeting	pCDF1b	TRUE	TRUE	TRUE
2-3	2	3	62	F2	TRUE	FALSE	TRUE	TRUE	TRUE	FALSE	treatment	non-targeting	pCDF1b	TRUE	TRUE	TRUE
2-3	2	3	63	F3	TRUE	FALSE	TRUE	TRUE	TRUE	TRUE	treatment	non-targeting	pCDF1b	TRUE	TRUE	TRUE
2-3	2	3	64	F4	TRUE	FALSE	TRUE	TRUE	FALSE	FALSE	treatment	non-targeting	pCDF1b	TRUE	TRUE	TRUE
2-3	2	3	65	F5	TRUE	FALSE	FALSE	TRUE	FALSE	TRUE	treatment	non-targeting	pCDF1b	TRUE	TRUE	TRUE
2-3	2	3	66	F6	TRUE	FALSE	TRUE	TRUE	TRUE	FALSE	treatment	non-targeting	pCDF1b	TRUE	TRUE	TRUE
2-3	2	3	67	F7	TRUE	TRUE	TRUE	TRUE	TRUE	FALSE	treatment	non-targeting	pCDF1b	TRUE	TRUE	TRUE
2-3	2	3	68	F8	TRUE	FALSE	TRUE	TRUE	TRUE	FALSE	treatment	non-targeting	pCDF1b	TRUE	TRUE	TRUE
2-3	2	3	69	F9	TRUE	FALSE	TRUE	TRUE	TRUE	TRUE	treatment	non-targeting	pCDF1b	TRUE	TRUE	TRUE
2-3	2	3	70	F10	TRUE	TRUE	FALSE	TRUE	TRUE	FALSE	treatment	non-targeting	pCDF1b	TRUE	TRUE	TRUE
2-3	2	3	71	F11	TRUE	FALSE	TRUE	TRUE	TRUE	FALSE	treatment	non-targeting	pCDF1b	TRUE	TRUE	TRUE
2-3	2	3	72	F12	TRUE	FALSE	TRUE	TRUE	TRUE	FALSE	treatment	non-targeting	pCDF1b	TRUE	TRUE	TRUE
2-3	2	3	73	G1	TRUE	FALSE	TRUE	TRUE	TRUE	FALSE	treatment	non-targeting	pCDF1b	TRUE	TRUE	TRUE
2-3	2	3	74	G2	TRUE	TRUE	FALSE	TRUE	TRUE	FALSE	treatment	non-targeting	pCDF1b	TRUE	TRUE	TRUE
2-3	2	3	75	G3	TRUE	FALSE	TRUE	TRUE	TRUE	FALSE	treatment	non-targeting	pCDF1b	TRUE	TRUE	TRUE
2-3	2	3	76	G4	TRUE	FALSE	FALSE	TRUE	FALSE	TRUE	treatment	non-targeting	pCDF1b	TRUE	TRUE	TRUE
2-3	2	3	77	G5	TRUE	FALSE	FALSE	TRUE	FALSE	TRUE	treatment	non-targeting	pCDF1b	TRUE	TRUE	TRUE
2-3	2	3	78	G6	TRUE	FALSE	TRUE	TRUE	TRUE	FALSE	treatment	non-targeting	pCDF1b	TRUE	TRUE	TRUE
2-3	2	3	79	G7	TRUE	FALSE	FALSE	TRUE	FALSE	TRUE	treatment	non-targeting	pCDF1b	TRUE	TRUE	TRUE
2-3	2	3	80	G8	TRUE	TRUE	TRUE	TRUE	TRUE	FALSE	treatment	non-targeting	pCDF1b	TRUE	TRUE	TRUE
2-3	2	3	81	G9	TRUE	FALSE	FALSE	TRUE	FALSE	TRUE	treatment	non-targeting	pCDF1b	TRUE	TRUE	TRUE
2-3	2	3	82	G10	TRUE	TRUE	TRUE	TRUE	TRUE	FALSE	treatment	non-targeting	pCDF1b	TRUE	TRUE	TRUE
2-3	2	3	83	G11	TRUE	FALSE	TRUE	TRUE	TRUE	FALSE	treatment	non-targeting	pCDF1b	TRUE	TRUE	TRUE
2-3	2	3	84	G12	TRUE	TRUE	TRUE	TRUE	TRUE	FALSE	treatment	non-targeting	pCDF1b	TRUE	TRUE	TRUE
2-3	2	3	85	H1	TRUE	TRUE	TRUE	TRUE	TRUE	FALSE	treatment	non-targeting	pCDF1b	TRUE	TRUE	TRUE
2-3	2	3	86	H2	TRUE	FALSE	FALSE	TRUE	FALSE	TRUE	treatment	non-targeting	pCDF1b	TRUE	TRUE	TRUE
2-3	2	3	87	H3	TRUE	TRUE	TRUE	TRUE	TRUE	FALSE	treatment	non-targeting	pCDF1b	TRUE	TRUE	TRUE
2-3	2	3	88	H4	TRUE	TRUE	FALSE	TRUE	FALSE	TRUE	treatment	non-targeting	pCDF1b	TRUE	TRUE	TRUE
2-3	2	3	89	H5	FALSE	TRUE	FALSE	FALSE	FALSE	FALSE	treatment	non-targeting	pCDF1b	TRUE	TRUE	TRUE
2-3	2	3	90	H6	TRUE	TRUE	FALSE	TRUE	FALSE	TRUE	treatment	non-targeting	pCDF1b	TRUE	TRUE	TRUE
2-3	2	3	91	H7	TRUE	TRUE	FALSE	TRUE	FALSE	TRUE	treatment	non-targeting	pCDF1b	TRUE	TRUE	TRUE
2-3	2	3	92	H8	TRUE	TRUE	TRUE	TRUE	TRUE	TRUE	treatment	non-targeting	pCDF1b	TRUE	TRUE	TRUE
2-3	2	3	93	H9	TRUE	TRUE	TRUE	TRUE	TRUE	FALSE	treatment	non-targeting	pCDF1b	TRUE	TRUE	TRUE
2-3	2	3	94	H10	TRUE	TRUE	TRUE	TRUE	TRUE	FALSE	treatment	non-targeting	pCDF1b	TRUE	TRUE	TRUE
2-3	2	3	95	H11	TRUE	TRUE	TRUE	TRUE	TRUE	FALSE	treatment	non-targeting	pCDF1b	TRUE	TRUE	TRUE
2-3	2	3	96	H12	TRUE	TRUE	TRUE	TRUE	TRUE	FALSE	treatment	non-targeting	pCDF1b	TRUE	TRUE	TRUE
2-4	2	4	1	A1	TRUE	FALSE	TRUE	TRUE	TRUE	FALSE	treatment	non-targeting	pCDF1b	TRUE	TRUE	TRUE
2-4	2	4	2	A2	TRUE	FALSE	FALSE	TRUE	TRUE	TRUE	treatment	non-targeting	pCDF1b	TRUE	TRUE	TRUE
2-4	2	4	3	A3	TRUE	FALSE	TRUE	TRUE	TRUE	FALSE	treatment	non-targeting	pCDF1b	TRUE	TRUE	TRUE
2-4	2	4	4	A4	TRUE	TRUE	FALSE	TRUE	TRUE	FALSE	treatment	non-targeting	pCDF1b	TRUE	TRUE	TRUE
2-4	2	4	5	A5	TRUE	FALSE	TRUE	TRUE	TRUE	FALSE	treatment	non-targeting	pCDF1b	TRUE	TRUE	TRUE
2-4	2	4	6	A6	TRUE	FALSE	TRUE	TRUE	TRUE	FALSE	treatment	non-targeting	pCDF1b	TRUE	TRUE	TRUE
2-4	2	4	7	A7	TRUE	FALSE	TRUE	TRUE	TRUE	FALSE	treatment	non-targeting	pCDF1b	TRUE	TRUE	TRUE
2-4	2	4	8	A8	TRUE	FALSE	TRUE	TRUE	TRUE	FALSE	treatment	non-targeting	pCDF1b	TRUE	TRUE	TRUE
2-4	2	4	9	A9	TRUE	TRUE	TRUE	TRUE	TRUE	FALSE	treatment	non-targeting	pCDF1b	TRUE	TRUE	TRUE
2-4	2	4	10	A10	TRUE	TRUE	TRUE	TRUE	TRUE	FALSE	treatment	non-targeting	pCDF1b	TRUE	TRUE	TRUE
2-4	2	4	11	A11	TRUE	TRUE	TRUE	TRUE	TRUE	FALSE	treatment	non-targeting	pCDF1b	TRUE	TRUE	TRUE
2-4	2	4	12	A12	TRUE	TRUE	TRUE	TRUE	TRUE	FALSE	treatment	non-targeting	pCDF1b	TRUE	TRUE	TRUE
2-4	2	4	13	B1	TRUE	FALSE	TRUE	TRUE	TRUE	FALSE	treatment	non-targeting	pCDF1b	TRUE	TRUE	TRUE
2-4	2	4	14	B2	TRUE	FALSE	FALSE	FALSE	FALSE	FALSE	treatment	non-targeting	pCDF1b	TRUE	TRUE	TRUE
2-4	2	4	15	B3	TRUE	FALSE	TRUE	TRUE	TRUE	FALSE	treatment	non-targeting	pCDF1b	TRUE	TRUE	TRUE
2-4	2	4	16	B4	TRUE	FALSE	TRUE	TRUE	TRUE	FALSE	treatment	non-targeting	pCDF1b	TRUE	TRUE	TRUE
2-4	2	4	17	B5	TRUE	FALSE	TRUE	TRUE	TRUE	FALSE	treatment	non-targeting	pCDF1b	TRUE	TRUE	TRUE
2-4	2	4	18	B6	TRUE	FALSE	TRUE	TRUE	TRUE	FALSE	treatment	non-targeting	pCDF1b	TRUE	TRUE	TRUE
2-4	2	4	19	B7	TRUE	FALSE	TRUE	TRUE	TRUE	FALSE	treatment	non-targeting	pCDF1b	TRUE	TRUE	TRUE
2-4	2	4	20	B8	TRUE	FALSE	TRUE	TRUE	TRUE	FALSE	treatment	non-targeting	pCDF1b	TRUE	TRUE	TRUE
2-4	2	4	21	B9	TRUE	FALSE	TRUE	TRUE	TRUE	FALSE	treatment	non-targeting	pCDF1b	TRUE	TRUE	TRUE
2-4	2	4	22	B10	TRUE	FALSE	TRUE	TRUE	TRUE	TRUE	treatment	non-targeting	pCDF1b	TRUE	TRUE	TRUE
2-4	2	4	23	B11	TRUE	FALSE	TRUE	TRUE	TRUE	TRUE	treatment	non-targeting	pCDF1b	TRUE	TRUE	TRUE
2-4	2	4	24	B12	TRUE	FALSE	TRUE	TRUE	TRUE	FALSE	treatment	non-targeting	pCDF1b	TRUE	TRUE	TRUE
2-4	2	4	25	C1	TRUE	FALSE	TRUE	TRUE	TRUE	FALSE	treatment	non-targeting	pCDF1b	TRUE	TRUE	TRUE
2-4	2	4	26	C2	TRUE	FALSE	TRUE	TRUE	TRUE	FALSE	treatment	non-targeting	pCDF1b	TRUE	TRUE	TRUE
2-4	2	4	27	C3	TRUE	FALSE	TRUE	TRUE	TRUE	FALSE	treatment	non-targeting	pCDF1b	TRUE	TRUE	TRUE
2-4	2	4	28	C4	TRUE	TRUE	FALSE	TRUE	TRUE	FALSE	treatment	non-targeting	pCDF1b	TRUE	TRUE	TRUE
2-4	2	4	29	C5	TRUE	TRUE	FALSE	TRUE	TRUE	FALSE	treatment	non-targeting	pCDF1b	TRUE	TRUE	TRUE
2-4	2	4	30	C6	TRUE	FALSE	TRUE	TRUE	TRUE	FALSE	treatment	non-targeting	pCDF1b	TRUE	TRUE	TRUE
2-4	2	4	31	C7	TRUE	FALSE	TRUE	TRUE	TRUE	FALSE	treatment	non-targeting	pCDF1b	TRUE	TRUE	TRUE
2-4	2	4	32	C8	TRUE	TRUE	FALSE	TRUE	TRUE	FALSE	treatment	non-targeting	pCDF1b	TRUE	TRUE	TRUE
2-4	2	4	33	C9	TRUE	FALSE	TRUE	TRUE	TRUE	FALSE	treatment	non-targeting	pCDF1b	TRUE	TRUE	TRUE
2-4	2	4	34	C10	TRUE	FALSE	FALSE	TRUE	TRUE	TRUE	treatment	non-targeting	pCDF1b	TRUE	TRUE	TRUE
2-4	2	4	35	C11	TRUE	TRUE	FALSE	TRUE	TRUE	FALSE	treatment	non-targeting	pCDF1b	TRUE	TRUE	TRUE
2-4	2	4	36	C12	TRUE	FALSE	TRUE	TRUE	TRUE	FALSE	treatment	non-targeting	pCDF1b	TRUE	TRUE	TRUE
2-4	2	4	37	D1	TRUE	FALSE	TRUE	TRUE	TRUE	FALSE	treatment	non-targeting	pCDF1b	TRUE	TRUE	TRUE
2-4	2	4	38	D2	TRUE	FALSE	TRUE	TRUE	TRUE	FALSE	treatment	non-targeting	pCDF1b	TRUE	TRUE	TRUE
2-4	2	4	39	D3	TRUE	TRUE	TRUE	TRUE	TRUE	FALSE	treatment	non-targeting	pCDF1b	TRUE	TRUE	TRUE
2-4	2	4	40	D4	TRUE	FALSE	TRUE	TRUE	TRUE	FALSE	treatment	non-targeting	pCDF1b	TRUE	TRUE	TRUE
2-4	2	4	41	D5	TRUE	FALSE	TRUE	TRUE	TRUE	FALSE	treatment	non-targeting	pCDF1b	TRUE	TRUE	TRUE
2-4	2	4	42	D6	TRUE	FALSE	TRUE	TRUE	TRUE	FALSE	treatment	non-targeting	pCDF1b	TRUE	TRUE	TRUE
2-4	2	4	43	D7	TRUE	TRUE	FALSE	TRUE	TRUE	FALSE	treatment	non-targeting	pCDF1b	TRUE	TRUE	TRUE
2-4	2	4	44	D8	TRUE	FALSE	TRUE	TRUE	TRUE	FALSE	treatment	non-targeting	pCDF1b	TRUE	TRUE	TRUE
2-4	2	4	45	D9	TRUE	FALSE	TRUE	TRUE	TRUE	FALSE	treatment	non-targeting	pCDF1b	TRUE	TRUE	TRUE
2-4	2	4	46	D10	TRUE	TRUE	TRUE	TRUE	TRUE	FALSE	treatment	non-targeting	pCDF1b	TRUE	TRUE	TRUE
2-4	2	4	47	D11	TRUE	TRUE	TRUE	TRUE	TRUE	FALSE	treatment	non-targeting	pCDF1b	TRUE	TRUE	TRUE
2-4	2	4	48	D12	TRUE	TRUE	TRUE	TRUE	TRUE	FALSE	treatment	non-targeting	pCDF1b	TRUE	TRUE	TRUE
2-4	2	4	49	E1	TRUE	TRUE	TRUE	TRUE	TRUE	FALSE	treatment	non-targeting	pCDF1b	TRUE	TRUE	TRUE
2-4	2	4	50	E2	TRUE	TRUE	TRUE	TRUE	TRUE	FALSE	treatment	non-targeting	pCDF1b	TRUE	TRUE	TRUE
2-4	2	4	51	E3	TRUE	TRUE	TRUE	TRUE	FALSE	TRUE	treatment	non-targeting	pCDF1b	TRUE	TRUE	TRUE
2-4	2	4	52	E4	TRUE	TRUE	TRUE	TRUE	TRUE	FALSE	treatment	non-targeting	pCDF1b	TRUE	TRUE	TRUE
2-4	2	4	53	E5	TRUE	FALSE	TRUE	TRUE	TRUE	FALSE	treatment	non-targeting	pCDF1b	TRUE	TRUE	TRUE
2-4	2	4	54	E6	TRUE	FALSE	TRUE	TRUE	TRUE	TRUE	treatment	non-targeting	pCDF1b	TRUE	TRUE	TRUE
2-4	2	4	55	E7	TRUE	FALSE	FALSE	TRUE	TRUE	FALSE	treatment	non-targeting	pCDF1b	TRUE	TRUE	TRUE
2-4	2	4	56	E8	TRUE	FALSE	TRUE	TRUE	TRUE	FALSE	treatment	non-targeting	pCDF1b	TRUE	TRUE	TRUE
2-4	2	4	57	E9	TRUE	TRUE	TRUE	TRUE	TRUE	FALSE	treatment	non-targeting	pCDF1b	TRUE	TRUE	TRUE
2-4	2	4	58	E10	TRUE	FALSE	TRUE	TRUE	TRUE	FALSE	treatment	non-targeting	pCDF1b	TRUE	TRUE	TRUE
2-4	2	4	59	E11	TRUE	FALSE	TRUE	TRUE	TRUE	FALSE	treatment	non-targeting	pCDF1b	TRUE	TRUE	TRUE
2-4	2	4	60	E12	TRUE	FALSE	TRUE	TRUE	TRUE	FALSE	treatment	non-targeting	pCDF1b	TRUE	TRUE	TRUE
2-4	2	4	61	F1	TRUE	FALSE	TRUE	TRUE	TRUE	FALSE	treatment	non-targeting	pCDF1b	TRUE	TRUE	TRUE
2-4	2	4	62	F2	TRUE	FALSE	TRUE	TRUE	TRUE	FALSE	treatment	non-targeting	pCDF1b	TRUE	TRUE	TRUE
2-4	2	4	63	F3	TRUE	TRUE	TRUE	TRUE	TRUE	FALSE	treatment	non-targeting	pCDF1b	TRUE	TRUE	TRUE
2-4	2	4	64	F4	TRUE	FALSE	TRUE	TRUE	TRUE	FALSE	treatment	non-targeting	pCDF1b	TRUE	TRUE	TRUE
2-4	2	4	65	F5	TRUE	FALSE	TRUE	TRUE	TRUE	FALSE	treatment	non-targeting	pCDF1b	TRUE	TRUE	TRUE
2-4	2	4	66	F6	TRUE	TRUE	TRUE	TRUE	TRUE	FALSE	treatment	non-targeting	pCDF1b	TRUE	TRUE	TRUE
2-4	2	4	67	F7	TRUE	FALSE	FALSE	TRUE	TRUE	FALSE	treatment	non-targeting	pCDF1b	TRUE	TRUE	TRUE
2-4	2	4	68	F8	TRUE	FALSE	TRUE	TRUE	TRUE	FALSE	treatment	non-targeting	pCDF1b	TRUE	TRUE	TRUE
2-4	2	4	69	F9	TRUE	FALSE	TRUE	TRUE	TRUE	FALSE	treatment	non-targeting	pCDF1b	TRUE	TRUE	TRUE
2-4	2	4	70	F10	TRUE	FALSE	TRUE	TRUE	TRUE	FALSE	treatment	non-targeting	pCDF1b	TRUE	TRUE	TRUE
2-4	2	4	71	F11	TRUE	FALSE	TRUE	TRUE	TRUE	FALSE	treatment	non-targeting	pCDF1b	TRUE	TRUE	TRUE
2-4	2	4	72	F12	TRUE	TRUE	FALSE	TRUE	TRUE	FALSE	treatment	non-targeting	pCDF1b	TRUE	TRUE	TRUE
2-4	2	4	73	G1	TRUE	FALSE	TRUE	TRUE	TRUE	FALSE	treatment	non-targeting	pCDF1b	TRUE	TRUE	TRUE
2-4	2	4	74	G2	TRUE	FALSE	TRUE	TRUE	FALSE	FALSE	treatment	non-targeting	pCDF1b	TRUE	TRUE	TRUE
2-4	2	4	75	G3	TRUE	FALSE	FALSE	TRUE	TRUE	TRUE	treatment	non-targeting	pCDF1b	TRUE	TRUE	TRUE
2-4	2	4	76	G4	TRUE	FALSE	TRUE	TRUE	TRUE	FALSE	treatment	non-targeting	pCDF1b	TRUE	TRUE	TRUE
2-4	2	4	77	G5	TRUE	FALSE	TRUE	TRUE	TRUE	FALSE	treatment	non-targeting	pCDF1b	TRUE	TRUE	TRUE
2-4	2	4	78	G6	TRUE	FALSE	TRUE	TRUE	TRUE	FALSE	treatment	non-targeting	pCDF1b	TRUE	TRUE	TRUE
2-4	2	4	79	G7	TRUE	TRUE	FALSE	TRUE	TRUE	FALSE	treatment	non-targeting	pCDF1b	TRUE	TRUE	TRUE
2-4	2	4	80	G8	TRUE	FALSE	TRUE	TRUE	TRUE	FALSE	treatment	non-targeting	pCDF1b	TRUE	TRUE	TRUE
2-4	2	4	81	G9	TRUE	TRUE	TRUE	TRUE	TRUE	FALSE	treatment	non-targeting	pCDF1b	TRUE	TRUE	TRUE
2-4	2	4	82	G10	TRUE	FALSE	TRUE	TRUE	TRUE	FALSE	treatment	non-targeting	pCDF1b	TRUE	TRUE	TRUE
2-4	2	4	83	G11	TRUE	TRUE	FALSE	TRUE	TRUE	FALSE	treatment	non-targeting	pCDF1b	TRUE	TRUE	TRUE
2-4	2	4	84	G12	TRUE	FALSE	TRUE	TRUE	TRUE	FALSE	treatment	non-targeting	pCDF1b	TRUE	TRUE	TRUE
2-4	2	4	85	H1	TRUE	TRUE	FALSE	TRUE	TRUE	FALSE	treatment	non-targeting	pCDF1b	TRUE	TRUE	TRUE
2-4	2	4	86	H2	TRUE	TRUE	TRUE	TRUE	TRUE	FALSE	treatment	non-targeting	pCDF1b	TRUE	TRUE	TRUE
2-4	2	4	87	H3	TRUE	TRUE	FALSE	TRUE	TRUE	FALSE	treatment	non-targeting	pCDF1b	TRUE	TRUE	TRUE
2-4	2	4	88	H4	TRUE	TRUE	TRUE	TRUE	TRUE	FALSE	treatment	non-targeting	pCDF1b	TRUE	TRUE	TRUE
2-4	2	4	89	H5	TRUE	FALSE	TRUE	TRUE	TRUE	FALSE	treatment	non-targeting	pCDF1b	TRUE	TRUE	TRUE
2-4	2	4	90	H6	TRUE	TRUE	TRUE	TRUE	TRUE	FALSE	treatment	non-targeting	pCDF1b	TRUE	TRUE	TRUE
2-4	2	4	91	H7	TRUE	TRUE	TRUE	TRUE	TRUE	FALSE	treatment	non-targeting	pCDF1b	TRUE	TRUE	TRUE
2-4	2	4	92	H8	TRUE	TRUE	FALSE	TRUE	FALSE	TRUE	treatment	non-targeting	pCDF1b	TRUE	TRUE	TRUE
2-4	2	4	93	H9	TRUE	TRUE	FALSE	TRUE	TRUE	FALSE	treatment	non-targeting	pCDF1b	TRUE	TRUE	TRUE
2-4	2	4	94	H10	TRUE	FALSE	TRUE	TRUE	TRUE	FALSE	treatment	non-targeting	pCDF1b	TRUE	TRUE	TRUE
2-4	2	4	95	H11	TRUE	TRUE	FALSE	TRUE	TRUE	FALSE	treatment	non-targeting	pCDF1b	TRUE	TRUE	TRUE
2-4	2	4	96	H12	TRUE	TRUE	TRUE	TRUE	TRUE	FALSE	treatment	non-targeting	pCDF1b	TRUE	TRUE	TRUE
2-5	2	5	1	A1	TRUE	TRUE	TRUE	TRUE	TRUE	FALSE	treatment	non-targeting	pCDF1b	TRUE	TRUE	TRUE
2-5	2	5	2	A2	TRUE	FALSE	FALSE	TRUE	TRUE	TRUE	treatment	non-targeting	pCDF1b	TRUE	TRUE	TRUE
2-5	2	5	3	A3	TRUE	FALSE	TRUE	TRUE	TRUE	FALSE	treatment	non-targeting	pCDF1b	TRUE	TRUE	TRUE
2-5	2	5	4	A4	TRUE	TRUE	FALSE	TRUE	TRUE	TRUE	treatment	non-targeting	pCDF1b	TRUE	TRUE	TRUE
2-5	2	5	5	A5	TRUE	FALSE	FALSE	TRUE	TRUE	FALSE	treatment	non-targeting	pCDF1b	TRUE	TRUE	TRUE
2-5	2	5	6	A6	TRUE	FALSE	TRUE	TRUE	TRUE	FALSE	treatment	non-targeting	pCDF1b	TRUE	TRUE	TRUE
2-5	2	5	7	A7	TRUE	TRUE	FALSE	TRUE	TRUE	FALSE	treatment	non-targeting	pCDF1b	TRUE	TRUE	TRUE
2-5	2	5	8	A8	TRUE	TRUE	FALSE	TRUE	TRUE	FALSE	treatment	non-targeting	pCDF1b	TRUE	TRUE	TRUE
2-5	2	5	9	A9	TRUE	FALSE	FALSE	TRUE	FALSE	TRUE	treatment	non-targeting	pCDF1b	TRUE	TRUE	TRUE
2-5	2	5	10	A10	TRUE	FALSE	TRUE	TRUE	TRUE	FALSE	treatment	non-targeting	pCDF1b	TRUE	TRUE	TRUE
2-5	2	5	11	A11	TRUE	FALSE	FALSE	TRUE	FALSE	TRUE	treatment	non-targeting	pCDF1b	TRUE	TRUE	TRUE
2-5	2	5	12	A12	TRUE	FALSE	FALSE	TRUE	TRUE	TRUE	treatment	non-targeting	pCDF1b	TRUE	TRUE	TRUE
2-5	2	5	13	B1	TRUE	FALSE	TRUE	TRUE	TRUE	FALSE	treatment	non-targeting	pCDF1b	TRUE	TRUE	TRUE
2-5	2	5	14	B2	TRUE	FALSE	TRUE	TRUE	TRUE	FALSE	treatment	non-targeting	pCDF1b	TRUE	TRUE	TRUE
2-5	2	5	15	B3	TRUE	TRUE	FALSE	TRUE	TRUE	FALSE	treatment	non-targeting	pCDF1b	TRUE	TRUE	TRUE
2-5	2	5	16	B4	TRUE	FALSE	TRUE	TRUE	TRUE	FALSE	treatment	non-targeting	pCDF1b	TRUE	TRUE	TRUE
2-5	2	5	17	B5	TRUE	FALSE	FALSE	TRUE	TRUE	TRUE	treatment	non-targeting	pCDF1b	TRUE	TRUE	TRUE
2-5	2	5	18	B6	TRUE	FALSE	FALSE	TRUE	FALSE	TRUE	treatment	non-targeting	pCDF1b	TRUE	TRUE	TRUE
2-5	2	5	19	B7	TRUE	FALSE	TRUE	TRUE	TRUE	FALSE	treatment	non-targeting	pCDF1b	TRUE	TRUE	TRUE
2-5	2	5	20	B8	TRUE	FALSE	FALSE	TRUE	FALSE	TRUE	treatment	non-targeting	pCDF1b	TRUE	TRUE	TRUE
2-5	2	5	21	B9	TRUE	FALSE	TRUE	TRUE	TRUE	FALSE	treatment	non-targeting	pCDF1b	TRUE	TRUE	TRUE
2-5	2	5	22	B10	TRUE	FALSE	TRUE	TRUE	TRUE	FALSE	treatment	non-targeting	pCDF1b	TRUE	TRUE	TRUE
2-5	2	5	23	B11	TRUE	FALSE	TRUE	TRUE	TRUE	FALSE	treatment	non-targeting	pCDF1b	TRUE	TRUE	TRUE
2-5	2	5	24	B12	TRUE	FALSE	TRUE	TRUE	TRUE	TRUE	treatment	non-targeting	pCDF1b	TRUE	TRUE	TRUE
2-5	2	5	25	C1	TRUE	FALSE	FALSE	TRUE	FALSE	TRUE	treatment	non-targeting	pCDF1b	TRUE	TRUE	TRUE
2-5	2	5	26	C2	TRUE	TRUE	FALSE	TRUE	TRUE	TRUE	treatment	non-targeting	pCDF1b	TRUE	TRUE	TRUE
2-5	2	5	27	C3	TRUE	FALSE	FALSE	TRUE	FALSE	TRUE	treatment	non-targeting	pCDF1b	TRUE	TRUE	TRUE
2-5	2	5	28	C4	TRUE	FALSE	TRUE	TRUE	TRUE	FALSE	treatment	non-targeting	pCDF1b	TRUE	TRUE	TRUE
2-5	2	5	29	C5	TRUE	TRUE	FALSE	TRUE	TRUE	FALSE	treatment	non-targeting	pCDF1b	TRUE	TRUE	TRUE
2-5	2	5	30	C6	TRUE	FALSE	TRUE	TRUE	TRUE	FALSE	treatment	non-targeting	pCDF1b	TRUE	TRUE	TRUE
2-5	2	5	31	C7	TRUE	FALSE	FALSE	TRUE	FALSE	TRUE	treatment	non-targeting	pCDF1b	TRUE	TRUE	TRUE
2-5	2	5	32	C8	TRUE	FALSE	TRUE	TRUE	TRUE	FALSE	treatment	non-targeting	pCDF1b	TRUE	TRUE	TRUE
2-5	2	5	33	C9	TRUE	FALSE	TRUE	TRUE	TRUE	FALSE	treatment	non-targeting	pCDF1b	TRUE	TRUE	TRUE
2-5	2	5	34	C10	TRUE	FALSE	TRUE	TRUE	TRUE	FALSE	treatment	non-targeting	pCDF1b	TRUE	TRUE	TRUE
2-5	2	5	35	C11	TRUE	FALSE	TRUE	TRUE	TRUE	FALSE	treatment	non-targeting	pCDF1b	TRUE	TRUE	TRUE
2-5	2	5	36	C12	TRUE	TRUE	FALSE	TRUE	TRUE	FALSE	treatment	non-targeting	pCDF1b	TRUE	TRUE	TRUE
2-5	2	5	37	D1	TRUE	FALSE	TRUE	TRUE	TRUE	FALSE	treatment	non-targeting	pCDF1b	TRUE	TRUE	TRUE
2-5	2	5	38	D2	TRUE	TRUE	FALSE	TRUE	TRUE	FALSE	treatment	non-targeting	pCDF1b	TRUE	TRUE	TRUE
2-5	2	5	39	D3	TRUE	FALSE	TRUE	TRUE	TRUE	FALSE	treatment	non-targeting	pCDF1b	TRUE	TRUE	TRUE
2-5	2	5	40	D4	TRUE	TRUE	FALSE	TRUE	TRUE	FALSE	treatment	non-targeting	pCDF1b	TRUE	TRUE	TRUE
2-5	2	5	41	D5	TRUE	FALSE	TRUE	TRUE	TRUE	FALSE	treatment	non-targeting	pCDF1b	TRUE	TRUE	TRUE
2-5	2	5	42	D6	TRUE	FALSE	TRUE	TRUE	TRUE	FALSE	treatment	non-targeting	pCDF1b	TRUE	TRUE	TRUE
2-5	2	5	43	D7	TRUE	FALSE	TRUE	TRUE	TRUE	FALSE	treatment	non-targeting	pCDF1b	TRUE	TRUE	TRUE
2-5	2	5	44	D8	TRUE	FALSE	TRUE	TRUE	TRUE	FALSE	treatment	non-targeting	pCDF1b	TRUE	TRUE	TRUE
2-5	2	5	45	D9	TRUE	FALSE	FALSE	TRUE	TRUE	TRUE	treatment	non-targeting	pCDF1b	TRUE	TRUE	TRUE
2-5	2	5	46	D10	TRUE	TRUE	FALSE	TRUE	TRUE	FALSE	treatment	non-targeting	pCDF1b	TRUE	TRUE	TRUE
2-5	2	5	47	D11	TRUE	FALSE	TRUE	TRUE	TRUE	FALSE	treatment	non-targeting	pCDF1b	TRUE	TRUE	TRUE
2-5	2	5	48	D12	FALSE	FALSE	FALSE	FALSE	FALSE	FALSE	treatment	non-targeting	pCDF1b	TRUE	TRUE	TRUE
2-5	2	5	49	E1	TRUE	FALSE	FALSE	TRUE	FALSE	TRUE	treatment	non-targeting	pCDF1b	TRUE	TRUE	TRUE
2-5	2	5	50	E2	TRUE	FALSE	TRUE	TRUE	TRUE	FALSE	treatment	non-targeting	pCDF1b	TRUE	TRUE	TRUE
2-5	2	5	51	E3	TRUE	FALSE	TRUE	TRUE	TRUE	FALSE	treatment	non-targeting	pCDF1b	TRUE	TRUE	TRUE
2-5	2	5	52	E4	TRUE	TRUE	FALSE	TRUE	TRUE	FALSE	treatment	non-targeting	pCDF1b	TRUE	TRUE	TRUE
2-5	2	5	53	E5	TRUE	FALSE	TRUE	TRUE	FALSE	FALSE	treatment	non-targeting	pCDF1b	TRUE	TRUE	TRUE
2-5	2	5	54	E6	TRUE	TRUE	TRUE	TRUE	TRUE	FALSE	treatment	non-targeting	pCDF1b	TRUE	TRUE	TRUE
2-5	2	5	55	E7	TRUE	FALSE	TRUE	TRUE	TRUE	FALSE	treatment	non-targeting	pCDF1b	TRUE	TRUE	TRUE
2-5	2	5	56	E8	TRUE	FALSE	TRUE	TRUE	TRUE	FALSE	treatment	non-targeting	pCDF1b	TRUE	TRUE	TRUE
2-5	2	5	57	E9	TRUE	FALSE	TRUE	TRUE	TRUE	FALSE	treatment	non-targeting	pCDF1b	TRUE	TRUE	TRUE
2-5	2	5	58	E10	TRUE	FALSE	TRUE	TRUE	TRUE	FALSE	treatment	non-targeting	pCDF1b	TRUE	TRUE	TRUE
2-5	2	5	59	E11	TRUE	FALSE	FALSE	TRUE	FALSE	TRUE	treatment	non-targeting	pCDF1b	TRUE	TRUE	TRUE
2-5	2	5	60	E12	TRUE	TRUE	FALSE	TRUE	TRUE	FALSE	treatment	non-targeting	pCDF1b	TRUE	TRUE	TRUE
2-5	2	5	61	F1	TRUE	FALSE	FALSE	TRUE	FALSE	TRUE	treatment	non-targeting	pCDF1b	TRUE	TRUE	TRUE
2-5	2	5	62	F2	TRUE	TRUE	FALSE	TRUE	TRUE	FALSE	treatment	non-targeting	pCDF1b	TRUE	TRUE	TRUE
2-5	2	5	63	F3	TRUE	TRUE	TRUE	TRUE	TRUE	FALSE	treatment	non-targeting	pCDF1b	TRUE	TRUE	TRUE
2-5	2	5	64	F4	TRUE	TRUE	FALSE	TRUE	TRUE	FALSE	treatment	non-targeting	pCDF1b	TRUE	TRUE	TRUE
2-5	2	5	65	F5	TRUE	FALSE	TRUE	TRUE	TRUE	TRUE	treatment	non-targeting	pCDF1b	TRUE	TRUE	TRUE
2-5	2	5	66	F6	TRUE	FALSE	TRUE	TRUE	TRUE	FALSE	treatment	non-targeting	pCDF1b	TRUE	TRUE	TRUE
2-5	2	5	67	F7	TRUE	FALSE	TRUE	TRUE	TRUE	FALSE	treatment	non-targeting	pCDF1b	TRUE	TRUE	TRUE
2-5	2	5	68	F8	TRUE	FALSE	TRUE	TRUE	TRUE	FALSE	treatment	non-targeting	pCDF1b	TRUE	TRUE	TRUE
2-5	2	5	69	F9	TRUE	FALSE	FALSE	TRUE	TRUE	TRUE	treatment	non-targeting	pCDF1b	TRUE	TRUE	TRUE
2-5	2	5	70	F10	TRUE	FALSE	FALSE	TRUE	FALSE	TRUE	treatment	non-targeting	pCDF1b	TRUE	TRUE	TRUE
2-5	2	5	71	F11	TRUE	FALSE	FALSE	TRUE	FALSE	TRUE	treatment	non-targeting	pCDF1b	TRUE	TRUE	TRUE
2-5	2	5	72	F12	TRUE	FALSE	TRUE	TRUE	TRUE	FALSE	treatment	non-targeting	pCDF1b	TRUE	TRUE	TRUE
2-5	2	5	73	G1	TRUE	FALSE	TRUE	TRUE	TRUE	FALSE	treatment	non-targeting	pCDF1b	TRUE	TRUE	TRUE
2-5	2	5	74	G2	TRUE	TRUE	FALSE	TRUE	TRUE	FALSE	treatment	non-targeting	pCDF1b	TRUE	TRUE	TRUE
2-5	2	5	75	G3	TRUE	FALSE	TRUE	TRUE	TRUE	FALSE	treatment	non-targeting	pCDF1b	TRUE	TRUE	TRUE
2-5	2	5	76	G4	TRUE	FALSE	TRUE	TRUE	TRUE	FALSE	treatment	non-targeting	pCDF1b	TRUE	TRUE	TRUE
2-5	2	5	77	G5	TRUE	FALSE	TRUE	TRUE	TRUE	FALSE	treatment	non-targeting	pCDF1b	TRUE	TRUE	TRUE
2-5	2	5	78	G6	TRUE	FALSE	TRUE	TRUE	TRUE	FALSE	treatment	non-targeting	pCDF1b	TRUE	TRUE	TRUE
2-5	2	5	79	G7	TRUE	TRUE	FALSE	TRUE	TRUE	FALSE	treatment	non-targeting	pCDF1b	TRUE	TRUE	TRUE
2-5	2	5	80	G8	TRUE	FALSE	TRUE	TRUE	TRUE	FALSE	treatment	non-targeting	pCDF1b	TRUE	TRUE	TRUE
2-5	2	5	81	G9	TRUE	FALSE	TRUE	TRUE	TRUE	FALSE	treatment	non-targeting	pCDF1b	TRUE	TRUE	TRUE
2-5	2	5	82	G10	TRUE	FALSE	TRUE	TRUE	TRUE	FALSE	treatment	non-targeting	pCDF1b	TRUE	TRUE	TRUE
2-5	2	5	83	G11	TRUE	FALSE	FALSE	TRUE	FALSE	TRUE	treatment	non-targeting	pCDF1b	TRUE	TRUE	TRUE
2-5	2	5	84	G12	TRUE	FALSE	TRUE	TRUE	TRUE	FALSE	treatment	non-targeting	pCDF1b	TRUE	TRUE	TRUE
2-5	2	5	85	H1	TRUE	TRUE	TRUE	TRUE	TRUE	FALSE	treatment	non-targeting	pCDF1b	TRUE	TRUE	TRUE
2-5	2	5	86	H2	TRUE	FALSE	TRUE	TRUE	TRUE	FALSE	treatment	non-targeting	pCDF1b	TRUE	TRUE	TRUE
2-5	2	5	87	H3	TRUE	FALSE	TRUE	TRUE	TRUE	FALSE	treatment	non-targeting	pCDF1b	TRUE	TRUE	TRUE
2-5	2	5	88	H4	TRUE	FALSE	FALSE	TRUE	FALSE	TRUE	treatment	non-targeting	pCDF1b	TRUE	TRUE	TRUE
2-5	2	5	89	H5	TRUE	FALSE	TRUE	TRUE	TRUE	FALSE	treatment	non-targeting	pCDF1b	TRUE	TRUE	TRUE
2-5	2	5	90	H6	TRUE	FALSE	TRUE	TRUE	TRUE	FALSE	treatment	non-targeting	pCDF1b	TRUE	TRUE	TRUE
2-5	2	5	91	H7	TRUE	FALSE	TRUE	TRUE	TRUE	FALSE	treatment	non-targeting	pCDF1b	TRUE	TRUE	TRUE
2-5	2	5	92	H8	TRUE	FALSE	TRUE	TRUE	FALSE	TRUE	treatment	non-targeting	pCDF1b	TRUE	TRUE	TRUE
2-5	2	5	93	H9	TRUE	FALSE	TRUE	TRUE	TRUE	FALSE	treatment	non-targeting	pCDF1b	TRUE	TRUE	TRUE
2-5	2	5	94	H10	TRUE	FALSE	TRUE	TRUE	TRUE	FALSE	treatment	non-targeting	pCDF1b	TRUE	TRUE	TRUE
2-5	2	5	95	H11	TRUE	FALSE	TRUE	TRUE	TRUE	FALSE	treatment	non-targeting	pCDF1b	TRUE	TRUE	TRUE
2-5	2	5	96	H12	TRUE	FALSE	TRUE	TRUE	TRUE	FALSE	treatment	non-targeting	pCDF1b	TRUE	TRUE	TRUE
2-6	2	6	1	A1	TRUE	FALSE	FALSE	TRUE	FALSE	TRUE	treatment	targeting	pCDF1b	TRUE	TRUE	TRUE
2-6	2	6	2	A2	TRUE	FALSE	TRUE	TRUE	TRUE	FALSE	treatment	targeting	pCDF1b	TRUE	TRUE	TRUE
2-6	2	6	3	A3	TRUE	FALSE	FALSE	TRUE	FALSE	TRUE	treatment	targeting	pCDF1b	TRUE	TRUE	TRUE
2-6	2	6	4	A4	TRUE	FALSE	TRUE	TRUE	TRUE	FALSE	treatment	targeting	pCDF1b	TRUE	TRUE	TRUE
2-6	2	6	5	A5	TRUE	FALSE	FALSE	TRUE	FALSE	TRUE	treatment	targeting	pCDF1b	TRUE	TRUE	TRUE
2-6	2	6	6	A6	TRUE	FALSE	FALSE	TRUE	FALSE	TRUE	treatment	targeting	pCDF1b	TRUE	TRUE	TRUE
2-6	2	6	7	A7	TRUE	FALSE	FALSE	TRUE	FALSE	TRUE	treatment	targeting	pCDF1b	TRUE	TRUE	TRUE
2-6	2	6	8	A8	TRUE	FALSE	TRUE	TRUE	TRUE	FALSE	treatment	targeting	pCDF1b	TRUE	TRUE	TRUE
2-6	2	6	9	A9	TRUE	FALSE	FALSE	TRUE	FALSE	TRUE	treatment	targeting	pCDF1b	TRUE	TRUE	TRUE
2-6	2	6	10	A10	TRUE	FALSE	FALSE	TRUE	FALSE	TRUE	treatment	targeting	pCDF1b	TRUE	TRUE	TRUE
2-6	2	6	11	A11	TRUE	FALSE	FALSE	TRUE	FALSE	TRUE	treatment	targeting	pCDF1b	TRUE	TRUE	TRUE
2-6	2	6	12	A12	TRUE	FALSE	TRUE	TRUE	TRUE	FALSE	treatment	targeting	pCDF1b	TRUE	TRUE	TRUE
2-6	2	6	13	B1	TRUE	FALSE	FALSE	TRUE	FALSE	TRUE	treatment	targeting	pCDF1b	TRUE	TRUE	TRUE
2-6	2	6	14	B2	TRUE	FALSE	FALSE	TRUE	FALSE	TRUE	treatment	targeting	pCDF1b	TRUE	TRUE	TRUE
2-6	2	6	15	B3	TRUE	FALSE	FALSE	TRUE	FALSE	TRUE	treatment	targeting	pCDF1b	TRUE	TRUE	TRUE
2-6	2	6	16	B4	TRUE	FALSE	FALSE	TRUE	FALSE	TRUE	treatment	targeting	pCDF1b	TRUE	TRUE	TRUE
2-6	2	6	17	B5	TRUE	FALSE	FALSE	TRUE	FALSE	TRUE	treatment	targeting	pCDF1b	TRUE	TRUE	TRUE
2-6	2	6	18	B6	TRUE	FALSE	FALSE	TRUE	FALSE	TRUE	treatment	targeting	pCDF1b	TRUE	TRUE	TRUE
2-6	2	6	19	B7	TRUE	FALSE	FALSE	TRUE	FALSE	TRUE	treatment	targeting	pCDF1b	TRUE	TRUE	TRUE
2-6	2	6	20	B8	TRUE	FALSE	FALSE	TRUE	FALSE	TRUE	treatment	targeting	pCDF1b	TRUE	TRUE	TRUE
2-6	2	6	21	B9	TRUE	FALSE	FALSE	TRUE	FALSE	TRUE	treatment	targeting	pCDF1b	TRUE	TRUE	TRUE
2-6	2	6	22	B10	TRUE	FALSE	FALSE	TRUE	FALSE	TRUE	treatment	targeting	pCDF1b	TRUE	TRUE	TRUE
2-6	2	6	23	B11	TRUE	FALSE	FALSE	TRUE	FALSE	TRUE	treatment	targeting	pCDF1b	TRUE	TRUE	TRUE
2-6	2	6	24	B12	TRUE	FALSE	FALSE	TRUE	FALSE	TRUE	treatment	targeting	pCDF1b	TRUE	TRUE	TRUE
2-6	2	6	25	C1	TRUE	FALSE	FALSE	TRUE	FALSE	TRUE	treatment	targeting	pCDF1b	TRUE	TRUE	TRUE
2-6	2	6	26	C2	TRUE	FALSE	FALSE	TRUE	FALSE	TRUE	treatment	targeting	pCDF1b	TRUE	TRUE	TRUE
2-6	2	6	27	C3	TRUE	FALSE	FALSE	TRUE	FALSE	TRUE	treatment	targeting	pCDF1b	TRUE	TRUE	TRUE
2-6	2	6	28	C4	TRUE	FALSE	FALSE	TRUE	FALSE	TRUE	treatment	targeting	pCDF1b	TRUE	TRUE	TRUE
2-6	2	6	29	C5	TRUE	FALSE	FALSE	TRUE	FALSE	TRUE	treatment	targeting	pCDF1b	TRUE	TRUE	TRUE
2-6	2	6	30	C6	TRUE	FALSE	TRUE	TRUE	TRUE	FALSE	treatment	targeting	pCDF1b	TRUE	TRUE	TRUE
2-6	2	6	31	C7	TRUE	FALSE	TRUE	TRUE	TRUE	FALSE	treatment	targeting	pCDF1b	TRUE	TRUE	TRUE
2-6	2	6	32	C8	TRUE	FALSE	FALSE	TRUE	FALSE	TRUE	treatment	targeting	pCDF1b	TRUE	TRUE	TRUE
2-6	2	6	33	C9	TRUE	FALSE	FALSE	TRUE	FALSE	TRUE	treatment	targeting	pCDF1b	TRUE	TRUE	TRUE
2-6	2	6	34	C10	TRUE	FALSE	FALSE	TRUE	FALSE	TRUE	treatment	targeting	pCDF1b	TRUE	TRUE	TRUE
2-6	2	6	35	C11	TRUE	FALSE	FALSE	TRUE	FALSE	TRUE	treatment	targeting	pCDF1b	TRUE	TRUE	TRUE
2-6	2	6	36	C12	TRUE	FALSE	FALSE	TRUE	FALSE	TRUE	treatment	targeting	pCDF1b	TRUE	TRUE	TRUE
2-6	2	6	37	D1	TRUE	FALSE	FALSE	TRUE	FALSE	TRUE	treatment	targeting	pCDF1b	TRUE	TRUE	TRUE
2-6	2	6	38	D2	TRUE	FALSE	FALSE	TRUE	FALSE	TRUE	treatment	targeting	pCDF1b	TRUE	TRUE	TRUE
2-6	2	6	39	D3	TRUE	FALSE	FALSE	TRUE	FALSE	TRUE	treatment	targeting	pCDF1b	TRUE	TRUE	TRUE
2-6	2	6	40	D4	TRUE	FALSE	FALSE	TRUE	FALSE	TRUE	treatment	targeting	pCDF1b	TRUE	TRUE	TRUE
2-6	2	6	41	D5	TRUE	FALSE	FALSE	TRUE	FALSE	TRUE	treatment	targeting	pCDF1b	TRUE	TRUE	TRUE
2-6	2	6	42	D6	TRUE	FALSE	FALSE	TRUE	FALSE	TRUE	treatment	targeting	pCDF1b	TRUE	TRUE	TRUE
2-6	2	6	43	D7	TRUE	FALSE	FALSE	TRUE	FALSE	TRUE	treatment	targeting	pCDF1b	TRUE	TRUE	TRUE
2-6	2	6	44	D8	TRUE	TRUE	FALSE	TRUE	TRUE	FALSE	treatment	targeting	pCDF1b	TRUE	TRUE	TRUE
2-6	2	6	45	D9	TRUE	FALSE	FALSE	TRUE	FALSE	TRUE	treatment	targeting	pCDF1b	TRUE	TRUE	TRUE
2-6	2	6	46	D10	TRUE	FALSE	FALSE	TRUE	FALSE	TRUE	treatment	targeting	pCDF1b	TRUE	TRUE	TRUE
2-6	2	6	47	D11	TRUE	FALSE	FALSE	TRUE	FALSE	TRUE	treatment	targeting	pCDF1b	TRUE	TRUE	TRUE
2-6	2	6	48	D12	TRUE	FALSE	FALSE	TRUE	FALSE	TRUE	treatment	targeting	pCDF1b	TRUE	TRUE	TRUE
2-6	2	6	49	E1	TRUE	FALSE	FALSE	TRUE	FALSE	TRUE	treatment	targeting	pCDF1b	TRUE	TRUE	TRUE
2-6	2	6	50	E2	TRUE	FALSE	TRUE	TRUE	TRUE	FALSE	treatment	targeting	pCDF1b	TRUE	TRUE	TRUE
2-6	2	6	51	E3	TRUE	TRUE	FALSE	TRUE	TRUE	FALSE	treatment	targeting	pCDF1b	TRUE	TRUE	TRUE
2-6	2	6	52	E4	TRUE	FALSE	TRUE	TRUE	FALSE	TRUE	treatment	targeting	pCDF1b	TRUE	TRUE	TRUE
2-6	2	6	53	E5	TRUE	FALSE	FALSE	TRUE	FALSE	TRUE	treatment	targeting	pCDF1b	TRUE	TRUE	TRUE
2-6	2	6	54	E6	TRUE	FALSE	FALSE	TRUE	FALSE	TRUE	treatment	targeting	pCDF1b	TRUE	TRUE	TRUE
2-6	2	6	55	E7	TRUE	FALSE	FALSE	TRUE	FALSE	TRUE	treatment	targeting	pCDF1b	TRUE	TRUE	TRUE
2-6	2	6	56	E8	TRUE	FALSE	FALSE	TRUE	FALSE	TRUE	treatment	targeting	pCDF1b	TRUE	TRUE	TRUE
2-6	2	6	57	E9	TRUE	FALSE	FALSE	TRUE	FALSE	TRUE	treatment	targeting	pCDF1b	TRUE	TRUE	TRUE
2-6	2	6	58	E10	TRUE	FALSE	FALSE	TRUE	FALSE	TRUE	treatment	targeting	pCDF1b	TRUE	TRUE	TRUE
2-6	2	6	59	E11	TRUE	FALSE	FALSE	TRUE	FALSE	TRUE	treatment	targeting	pCDF1b	TRUE	TRUE	TRUE
2-6	2	6	60	E12	TRUE	FALSE	FALSE	TRUE	FALSE	TRUE	treatment	targeting	pCDF1b	TRUE	TRUE	TRUE
2-6	2	6	61	F1	TRUE	FALSE	FALSE	TRUE	FALSE	TRUE	treatment	targeting	pCDF1b	TRUE	TRUE	TRUE
2-6	2	6	62	F2	TRUE	FALSE	FALSE	TRUE	FALSE	TRUE	treatment	targeting	pCDF1b	TRUE	TRUE	TRUE
2-6	2	6	63	F3	TRUE	FALSE	FALSE	TRUE	FALSE	TRUE	treatment	targeting	pCDF1b	TRUE	TRUE	TRUE
2-6	2	6	64	F4	TRUE	FALSE	TRUE	TRUE	FALSE	TRUE	treatment	targeting	pCDF1b	TRUE	TRUE	TRUE
2-6	2	6	65	F5	TRUE	FALSE	FALSE	TRUE	FALSE	TRUE	treatment	targeting	pCDF1b	TRUE	TRUE	TRUE
2-6	2	6	66	F6	TRUE	FALSE	FALSE	TRUE	FALSE	TRUE	treatment	targeting	pCDF1b	TRUE	TRUE	TRUE
2-6	2	6	67	F7	TRUE	FALSE	FALSE	TRUE	FALSE	TRUE	treatment	targeting	pCDF1b	TRUE	TRUE	TRUE
2-6	2	6	68	F8	TRUE	FALSE	FALSE	TRUE	FALSE	TRUE	treatment	targeting	pCDF1b	TRUE	TRUE	TRUE
2-6	2	6	69	F9	TRUE	FALSE	FALSE	TRUE	FALSE	TRUE	treatment	targeting	pCDF1b	TRUE	TRUE	TRUE
2-6	2	6	70	F10	TRUE	FALSE	FALSE	TRUE	FALSE	TRUE	treatment	targeting	pCDF1b	TRUE	TRUE	TRUE
2-6	2	6	71	F11	TRUE	FALSE	FALSE	TRUE	FALSE	TRUE	treatment	targeting	pCDF1b	TRUE	TRUE	TRUE
2-6	2	6	72	F12	TRUE	FALSE	FALSE	TRUE	FALSE	TRUE	treatment	targeting	pCDF1b	TRUE	TRUE	TRUE
2-6	2	6	73	G1	TRUE	FALSE	FALSE	TRUE	FALSE	TRUE	treatment	targeting	pCDF1b	TRUE	TRUE	TRUE
2-6	2	6	74	G2	TRUE	FALSE	FALSE	TRUE	FALSE	TRUE	treatment	targeting	pCDF1b	TRUE	TRUE	TRUE
2-6	2	6	75	G3	TRUE	FALSE	FALSE	TRUE	FALSE	TRUE	treatment	targeting	pCDF1b	TRUE	TRUE	TRUE
2-6	2	6	76	G4	TRUE	FALSE	FALSE	TRUE	FALSE	TRUE	treatment	targeting	pCDF1b	TRUE	TRUE	TRUE
2-6	2	6	77	G5	TRUE	FALSE	FALSE	TRUE	FALSE	TRUE	treatment	targeting	pCDF1b	TRUE	TRUE	TRUE
2-6	2	6	78	G6	TRUE	FALSE	FALSE	TRUE	FALSE	TRUE	treatment	targeting	pCDF1b	TRUE	TRUE	TRUE
2-6	2	6	79	G7	TRUE	FALSE	FALSE	TRUE	FALSE	TRUE	treatment	targeting	pCDF1b	TRUE	TRUE	TRUE
2-6	2	6	80	G8	TRUE	FALSE	FALSE	TRUE	FALSE	TRUE	treatment	targeting	pCDF1b	TRUE	TRUE	TRUE
2-6	2	6	81	G9	TRUE	FALSE	FALSE	TRUE	FALSE	TRUE	treatment	targeting	pCDF1b	TRUE	TRUE	TRUE
2-6	2	6	82	G10	TRUE	FALSE	FALSE	TRUE	FALSE	TRUE	treatment	targeting	pCDF1b	TRUE	TRUE	TRUE
2-6	2	6	83	G11	TRUE	FALSE	FALSE	TRUE	FALSE	TRUE	treatment	targeting	pCDF1b	TRUE	TRUE	TRUE
2-6	2	6	84	G12	TRUE	FALSE	FALSE	TRUE	FALSE	TRUE	treatment	targeting	pCDF1b	TRUE	TRUE	TRUE
2-6	2	6	85	H1	TRUE	FALSE	FALSE	TRUE	FALSE	TRUE	treatment	targeting	pCDF1b	TRUE	TRUE	TRUE
2-6	2	6	86	H2	TRUE	FALSE	FALSE	TRUE	FALSE	TRUE	treatment	targeting	pCDF1b	TRUE	TRUE	TRUE
2-6	2	6	87	H3	TRUE	FALSE	FALSE	TRUE	FALSE	TRUE	treatment	targeting	pCDF1b	TRUE	TRUE	TRUE
2-6	2	6	88	H4	TRUE	FALSE	FALSE	TRUE	TRUE	TRUE	treatment	targeting	pCDF1b	TRUE	TRUE	TRUE
2-6	2	6	89	H5	TRUE	FALSE	FALSE	TRUE	FALSE	TRUE	treatment	targeting	pCDF1b	TRUE	TRUE	TRUE
2-6	2	6	90	H6	TRUE	FALSE	FALSE	TRUE	FALSE	TRUE	treatment	targeting	pCDF1b	TRUE	TRUE	TRUE
2-6	2	6	91	H7	TRUE	FALSE	FALSE	TRUE	FALSE	TRUE	treatment	targeting	pCDF1b	TRUE	TRUE	TRUE
2-6	2	6	92	H8	TRUE	FALSE	FALSE	TRUE	FALSE	TRUE	treatment	targeting	pCDF1b	TRUE	TRUE	TRUE
2-6	2	6	93	H9	TRUE	FALSE	FALSE	TRUE	FALSE	TRUE	treatment	targeting	pCDF1b	TRUE	TRUE	TRUE
2-6	2	6	94	H10	TRUE	FALSE	FALSE	TRUE	FALSE	TRUE	treatment	targeting	pCDF1b	TRUE	TRUE	TRUE
2-6	2	6	95	H11	TRUE	TRUE	FALSE	TRUE	TRUE	FALSE	treatment	targeting	pCDF1b	TRUE	TRUE	TRUE
2-6	2	6	96	H12	TRUE	FALSE	FALSE	TRUE	FALSE	TRUE	treatment	targeting	pCDF1b	TRUE	TRUE	TRUE
2-7	2	7	1	A1	TRUE	FALSE	FALSE	TRUE	FALSE	TRUE	treatment	targeting	pCDF1b	TRUE	TRUE	TRUE
2-7	2	7	2	A2	TRUE	FALSE	FALSE	TRUE	FALSE	TRUE	treatment	targeting	pCDF1b	TRUE	TRUE	TRUE
2-7	2	7	3	A3	TRUE	FALSE	FALSE	TRUE	FALSE	TRUE	treatment	targeting	pCDF1b	TRUE	TRUE	TRUE
2-7	2	7	4	A4	TRUE	FALSE	FALSE	TRUE	FALSE	TRUE	treatment	targeting	pCDF1b	TRUE	TRUE	TRUE
2-7	2	7	5	A5	TRUE	FALSE	FALSE	TRUE	FALSE	TRUE	treatment	targeting	pCDF1b	TRUE	TRUE	TRUE
2-7	2	7	6	A6	TRUE	FALSE	FALSE	TRUE	FALSE	TRUE	treatment	targeting	pCDF1b	TRUE	TRUE	TRUE
2-7	2	7	7	A7	TRUE	FALSE	FALSE	TRUE	FALSE	TRUE	treatment	targeting	pCDF1b	TRUE	TRUE	TRUE
2-7	2	7	8	A8	TRUE	FALSE	TRUE	TRUE	FALSE	TRUE	treatment	targeting	pCDF1b	TRUE	TRUE	TRUE
2-7	2	7	9	A9	TRUE	FALSE	FALSE	TRUE	FALSE	TRUE	treatment	targeting	pCDF1b	TRUE	TRUE	TRUE
2-7	2	7	10	A10	TRUE	FALSE	FALSE	TRUE	FALSE	TRUE	treatment	targeting	pCDF1b	TRUE	TRUE	TRUE
2-7	2	7	11	A11	TRUE	FALSE	FALSE	TRUE	FALSE	TRUE	treatment	targeting	pCDF1b	TRUE	TRUE	TRUE
2-7	2	7	12	A12	TRUE	FALSE	FALSE	TRUE	FALSE	TRUE	treatment	targeting	pCDF1b	TRUE	TRUE	TRUE
2-7	2	7	13	B1	TRUE	FALSE	FALSE	TRUE	FALSE	TRUE	treatment	targeting	pCDF1b	TRUE	TRUE	TRUE
2-7	2	7	14	B2	TRUE	FALSE	FALSE	TRUE	FALSE	TRUE	treatment	targeting	pCDF1b	TRUE	TRUE	TRUE
2-7	2	7	15	B3	TRUE	FALSE	FALSE	TRUE	FALSE	TRUE	treatment	targeting	pCDF1b	TRUE	TRUE	TRUE
2-7	2	7	16	B4	TRUE	FALSE	FALSE	TRUE	FALSE	TRUE	treatment	targeting	pCDF1b	TRUE	TRUE	TRUE
2-7	2	7	17	B5	TRUE	FALSE	FALSE	TRUE	FALSE	TRUE	treatment	targeting	pCDF1b	TRUE	TRUE	TRUE
2-7	2	7	18	B6	TRUE	FALSE	FALSE	TRUE	FALSE	TRUE	treatment	targeting	pCDF1b	TRUE	TRUE	TRUE
2-7	2	7	19	B7	TRUE	FALSE	FALSE	TRUE	FALSE	TRUE	treatment	targeting	pCDF1b	TRUE	TRUE	TRUE
2-7	2	7	20	B8	TRUE	FALSE	FALSE	TRUE	FALSE	TRUE	treatment	targeting	pCDF1b	TRUE	TRUE	TRUE
2-7	2	7	21	B9	TRUE	FALSE	FALSE	TRUE	FALSE	TRUE	treatment	targeting	pCDF1b	TRUE	TRUE	TRUE
2-7	2	7	22	B10	TRUE	FALSE	FALSE	TRUE	FALSE	TRUE	treatment	targeting	pCDF1b	TRUE	TRUE	TRUE
2-7	2	7	23	B11	TRUE	FALSE	FALSE	TRUE	FALSE	TRUE	treatment	targeting	pCDF1b	TRUE	TRUE	TRUE
2-7	2	7	24	B12	TRUE	FALSE	FALSE	TRUE	FALSE	FALSE	treatment	targeting	pCDF1b	TRUE	TRUE	TRUE
2-7	2	7	25	C1	TRUE	FALSE	FALSE	TRUE	FALSE	TRUE	treatment	targeting	pCDF1b	TRUE	TRUE	TRUE
2-7	2	7	26	C2	TRUE	FALSE	FALSE	TRUE	FALSE	TRUE	treatment	targeting	pCDF1b	TRUE	TRUE	TRUE
2-7	2	7	27	C3	TRUE	FALSE	FALSE	TRUE	FALSE	TRUE	treatment	targeting	pCDF1b	TRUE	TRUE	TRUE
2-7	2	7	28	C4	TRUE	FALSE	FALSE	TRUE	FALSE	TRUE	treatment	targeting	pCDF1b	TRUE	TRUE	TRUE
2-7	2	7	29	C5	TRUE	FALSE	FALSE	TRUE	FALSE	TRUE	treatment	targeting	pCDF1b	TRUE	TRUE	TRUE
2-7	2	7	30	C6	TRUE	FALSE	FALSE	TRUE	FALSE	TRUE	treatment	targeting	pCDF1b	TRUE	TRUE	TRUE
2-7	2	7	31	C7	TRUE	FALSE	FALSE	TRUE	FALSE	TRUE	treatment	targeting	pCDF1b	TRUE	TRUE	TRUE
2-7	2	7	32	C8	TRUE	FALSE	FALSE	TRUE	FALSE	TRUE	treatment	targeting	pCDF1b	TRUE	TRUE	TRUE
2-7	2	7	33	C9	TRUE	FALSE	FALSE	TRUE	FALSE	TRUE	treatment	targeting	pCDF1b	TRUE	TRUE	TRUE
2-7	2	7	34	C10	TRUE	FALSE	FALSE	TRUE	FALSE	TRUE	treatment	targeting	pCDF1b	TRUE	TRUE	TRUE
2-7	2	7	35	C11	TRUE	FALSE	FALSE	TRUE	FALSE	FALSE	treatment	targeting	pCDF1b	TRUE	TRUE	TRUE
2-7	2	7	36	C12	TRUE	FALSE	FALSE	TRUE	FALSE	TRUE	treatment	targeting	pCDF1b	TRUE	TRUE	TRUE
2-7	2	7	37	D1	TRUE	FALSE	FALSE	TRUE	FALSE	TRUE	treatment	targeting	pCDF1b	TRUE	TRUE	TRUE
2-7	2	7	38	D2	TRUE	FALSE	FALSE	TRUE	FALSE	TRUE	treatment	targeting	pCDF1b	TRUE	TRUE	TRUE
2-7	2	7	39	D3	TRUE	FALSE	FALSE	TRUE	FALSE	TRUE	treatment	targeting	pCDF1b	TRUE	TRUE	TRUE
2-7	2	7	40	D4	TRUE	FALSE	FALSE	TRUE	FALSE	TRUE	treatment	targeting	pCDF1b	TRUE	TRUE	TRUE
2-7	2	7	41	D5	TRUE	FALSE	FALSE	TRUE	FALSE	TRUE	treatment	targeting	pCDF1b	TRUE	TRUE	TRUE
2-7	2	7	42	D6	TRUE	FALSE	FALSE	TRUE	FALSE	TRUE	treatment	targeting	pCDF1b	TRUE	TRUE	TRUE
2-7	2	7	43	D7	TRUE	FALSE	FALSE	TRUE	FALSE	TRUE	treatment	targeting	pCDF1b	TRUE	TRUE	TRUE
2-7	2	7	44	D8	TRUE	FALSE	FALSE	TRUE	FALSE	TRUE	treatment	targeting	pCDF1b	TRUE	TRUE	TRUE
2-7	2	7	45	D9	TRUE	FALSE	FALSE	TRUE	FALSE	TRUE	treatment	targeting	pCDF1b	TRUE	TRUE	TRUE
2-7	2	7	46	D10	TRUE	FALSE	FALSE	TRUE	FALSE	TRUE	treatment	targeting	pCDF1b	TRUE	TRUE	TRUE
2-7	2	7	47	D11	TRUE	FALSE	FALSE	TRUE	FALSE	TRUE	treatment	targeting	pCDF1b	TRUE	TRUE	TRUE
2-7	2	7	48	D12	TRUE	FALSE	FALSE	TRUE	FALSE	TRUE	treatment	targeting	pCDF1b	TRUE	TRUE	TRUE
2-7	2	7	49	E1	TRUE	FALSE	FALSE	TRUE	FALSE	TRUE	treatment	targeting	pCDF1b	TRUE	TRUE	TRUE
2-7	2	7	50	E2	TRUE	FALSE	FALSE	TRUE	FALSE	TRUE	treatment	targeting	pCDF1b	TRUE	TRUE	TRUE
2-7	2	7	51	E3	TRUE	FALSE	FALSE	TRUE	FALSE	TRUE	treatment	targeting	pCDF1b	TRUE	TRUE	TRUE
2-7	2	7	52	E4	TRUE	TRUE	FALSE	TRUE	TRUE	FALSE	treatment	targeting	pCDF1b	TRUE	TRUE	TRUE
2-7	2	7	53	E5	TRUE	FALSE	FALSE	TRUE	TRUE	TRUE	treatment	targeting	pCDF1b	TRUE	TRUE	TRUE
2-7	2	7	54	E6	TRUE	FALSE	FALSE	TRUE	FALSE	TRUE	treatment	targeting	pCDF1b	TRUE	TRUE	TRUE
2-7	2	7	55	E7	TRUE	FALSE	FALSE	TRUE	FALSE	TRUE	treatment	targeting	pCDF1b	TRUE	TRUE	TRUE
2-7	2	7	56	E8	TRUE	FALSE	FALSE	TRUE	FALSE	TRUE	treatment	targeting	pCDF1b	TRUE	TRUE	TRUE
2-7	2	7	57	E9	TRUE	FALSE	FALSE	TRUE	FALSE	TRUE	treatment	targeting	pCDF1b	TRUE	TRUE	TRUE
2-7	2	7	58	E10	TRUE	FALSE	FALSE	TRUE	FALSE	TRUE	treatment	targeting	pCDF1b	TRUE	TRUE	TRUE
2-7	2	7	59	E11	TRUE	FALSE	FALSE	TRUE	FALSE	TRUE	treatment	targeting	pCDF1b	TRUE	TRUE	TRUE
2-7	2	7	60	E12	TRUE	FALSE	FALSE	TRUE	FALSE	TRUE	treatment	targeting	pCDF1b	TRUE	TRUE	TRUE
2-7	2	7	61	F1	TRUE	FALSE	FALSE	TRUE	FALSE	TRUE	treatment	targeting	pCDF1b	TRUE	TRUE	TRUE
2-7	2	7	62	F2	TRUE	FALSE	FALSE	TRUE	FALSE	TRUE	treatment	targeting	pCDF1b	TRUE	TRUE	TRUE
2-7	2	7	63	F3	TRUE	FALSE	FALSE	TRUE	FALSE	TRUE	treatment	targeting	pCDF1b	TRUE	TRUE	TRUE
2-7	2	7	64	F4	TRUE	FALSE	FALSE	TRUE	FALSE	TRUE	treatment	targeting	pCDF1b	TRUE	TRUE	TRUE
2-7	2	7	65	F5	TRUE	FALSE	FALSE	TRUE	FALSE	TRUE	treatment	targeting	pCDF1b	TRUE	TRUE	TRUE
2-7	2	7	66	F6	TRUE	FALSE	FALSE	TRUE	FALSE	TRUE	treatment	targeting	pCDF1b	TRUE	TRUE	TRUE
2-7	2	7	67	F7	TRUE	FALSE	FALSE	TRUE	FALSE	TRUE	treatment	targeting	pCDF1b	TRUE	TRUE	TRUE
2-7	2	7	68	F8	TRUE	FALSE	FALSE	TRUE	FALSE	TRUE	treatment	targeting	pCDF1b	TRUE	TRUE	TRUE
2-7	2	7	69	F9	TRUE	FALSE	FALSE	TRUE	FALSE	TRUE	treatment	targeting	pCDF1b	TRUE	TRUE	TRUE
2-7	2	7	70	F10	TRUE	FALSE	FALSE	TRUE	FALSE	TRUE	treatment	targeting	pCDF1b	TRUE	TRUE	TRUE
2-7	2	7	71	F11	TRUE	FALSE	FALSE	TRUE	FALSE	TRUE	treatment	targeting	pCDF1b	TRUE	TRUE	TRUE
2-7	2	7	72	F12	TRUE	FALSE	FALSE	TRUE	FALSE	TRUE	treatment	targeting	pCDF1b	TRUE	TRUE	TRUE
2-7	2	7	73	G1	TRUE	FALSE	FALSE	TRUE	FALSE	TRUE	treatment	targeting	pCDF1b	TRUE	TRUE	TRUE
2-7	2	7	74	G2	TRUE	FALSE	FALSE	TRUE	FALSE	TRUE	treatment	targeting	pCDF1b	TRUE	TRUE	TRUE
2-7	2	7	75	G3	TRUE	FALSE	FALSE	TRUE	FALSE	TRUE	treatment	targeting	pCDF1b	TRUE	TRUE	TRUE
2-7	2	7	76	G4	TRUE	FALSE	FALSE	TRUE	FALSE	TRUE	treatment	targeting	pCDF1b	TRUE	TRUE	TRUE
2-7	2	7	77	G5	TRUE	FALSE	FALSE	TRUE	FALSE	TRUE	treatment	targeting	pCDF1b	TRUE	TRUE	TRUE
2-7	2	7	78	G6	TRUE	FALSE	FALSE	TRUE	FALSE	TRUE	treatment	targeting	pCDF1b	TRUE	TRUE	TRUE
2-7	2	7	79	G7	TRUE	FALSE	FALSE	TRUE	FALSE	TRUE	treatment	targeting	pCDF1b	TRUE	TRUE	TRUE
2-7	2	7	80	G8	TRUE	FALSE	FALSE	TRUE	FALSE	TRUE	treatment	targeting	pCDF1b	TRUE	TRUE	TRUE
2-7	2	7	81	G9	TRUE	FALSE	FALSE	TRUE	FALSE	TRUE	treatment	targeting	pCDF1b	TRUE	TRUE	TRUE
2-7	2	7	82	G10	TRUE	FALSE	FALSE	TRUE	FALSE	TRUE	treatment	targeting	pCDF1b	TRUE	TRUE	TRUE
2-7	2	7	83	G11	TRUE	FALSE	FALSE	TRUE	FALSE	TRUE	treatment	targeting	pCDF1b	TRUE	TRUE	TRUE
2-7	2	7	84	G12	TRUE	FALSE	FALSE	TRUE	FALSE	TRUE	treatment	targeting	pCDF1b	TRUE	TRUE	TRUE
2-7	2	7	85	H1	TRUE	FALSE	FALSE	TRUE	FALSE	TRUE	treatment	targeting	pCDF1b	TRUE	TRUE	TRUE
2-7	2	7	86	H2	TRUE	FALSE	FALSE	TRUE	FALSE	TRUE	treatment	targeting	pCDF1b	TRUE	TRUE	TRUE
2-7	2	7	87	H3	TRUE	FALSE	FALSE	TRUE	FALSE	TRUE	treatment	targeting	pCDF1b	TRUE	TRUE	TRUE
2-7	2	7	88	H4	TRUE	FALSE	FALSE	TRUE	FALSE	TRUE	treatment	targeting	pCDF1b	TRUE	TRUE	TRUE
2-7	2	7	89	H5	TRUE	FALSE	FALSE	TRUE	FALSE	TRUE	treatment	targeting	pCDF1b	TRUE	TRUE	TRUE
2-7	2	7	90	H6	TRUE	FALSE	FALSE	TRUE	FALSE	TRUE	treatment	targeting	pCDF1b	TRUE	TRUE	TRUE
2-7	2	7	91	H7	TRUE	FALSE	FALSE	TRUE	FALSE	TRUE	treatment	targeting	pCDF1b	TRUE	TRUE	TRUE
2-7	2	7	92	H8	TRUE	FALSE	FALSE	TRUE	FALSE	TRUE	treatment	targeting	pCDF1b	TRUE	TRUE	TRUE
2-7	2	7	93	H9	TRUE	FALSE	FALSE	TRUE	FALSE	TRUE	treatment	targeting	pCDF1b	TRUE	TRUE	TRUE
2-7	2	7	94	H10	TRUE	FALSE	FALSE	TRUE	FALSE	TRUE	treatment	targeting	pCDF1b	TRUE	TRUE	TRUE
2-7	2	7	95	H11	TRUE	FALSE	FALSE	TRUE	FALSE	TRUE	treatment	targeting	pCDF1b	TRUE	TRUE	TRUE
2-7	2	7	96	H12	TRUE	FALSE	FALSE	TRUE	FALSE	TRUE	treatment	targeting	pCDF1b	TRUE	TRUE	TRUE
2-8	2	8	1	A1	TRUE	FALSE	FALSE	TRUE	FALSE	TRUE	treatment	targeting	pCDF1b	TRUE	TRUE	TRUE
2-8	2	8	2	A2	TRUE	FALSE	FALSE	TRUE	FALSE	TRUE	treatment	targeting	pCDF1b	TRUE	TRUE	TRUE
2-8	2	8	3	A3	TRUE	FALSE	FALSE	TRUE	FALSE	TRUE	treatment	targeting	pCDF1b	TRUE	TRUE	TRUE
2-8	2	8	4	A4	TRUE	FALSE	FALSE	TRUE	FALSE	TRUE	treatment	targeting	pCDF1b	TRUE	TRUE	TRUE
2-8	2	8	5	A5	TRUE	FALSE	FALSE	TRUE	FALSE	TRUE	treatment	targeting	pCDF1b	TRUE	TRUE	TRUE
2-8	2	8	6	A6	TRUE	FALSE	FALSE	TRUE	FALSE	TRUE	treatment	targeting	pCDF1b	TRUE	TRUE	TRUE
2-8	2	8	7	A7	TRUE	FALSE	FALSE	TRUE	FALSE	TRUE	treatment	targeting	pCDF1b	TRUE	TRUE	TRUE
2-8	2	8	8	A8	TRUE	FALSE	FALSE	TRUE	FALSE	TRUE	treatment	targeting	pCDF1b	TRUE	TRUE	TRUE
2-8	2	8	9	A9	TRUE	FALSE	FALSE	TRUE	FALSE	TRUE	treatment	targeting	pCDF1b	TRUE	TRUE	TRUE
2-8	2	8	10	A10	TRUE	FALSE	FALSE	TRUE	FALSE	TRUE	treatment	targeting	pCDF1b	TRUE	TRUE	TRUE
2-8	2	8	11	A11	TRUE	FALSE	FALSE	TRUE	FALSE	TRUE	treatment	targeting	pCDF1b	TRUE	TRUE	TRUE
2-8	2	8	12	A12	TRUE	TRUE	FALSE	TRUE	FALSE	TRUE	treatment	targeting	pCDF1b	TRUE	TRUE	TRUE
2-8	2	8	13	B1	TRUE	FALSE	FALSE	TRUE	FALSE	TRUE	treatment	targeting	pCDF1b	TRUE	TRUE	TRUE
2-8	2	8	14	B2	TRUE	FALSE	FALSE	TRUE	FALSE	TRUE	treatment	targeting	pCDF1b	TRUE	TRUE	TRUE
2-8	2	8	15	B3	TRUE	FALSE	FALSE	TRUE	FALSE	TRUE	treatment	targeting	pCDF1b	TRUE	TRUE	TRUE
2-8	2	8	16	B4	TRUE	FALSE	FALSE	TRUE	FALSE	TRUE	treatment	targeting	pCDF1b	TRUE	TRUE	TRUE
2-8	2	8	17	B5	TRUE	FALSE	FALSE	TRUE	FALSE	TRUE	treatment	targeting	pCDF1b	TRUE	TRUE	TRUE
2-8	2	8	18	B6	TRUE	FALSE	FALSE	TRUE	FALSE	TRUE	treatment	targeting	pCDF1b	TRUE	TRUE	TRUE
2-8	2	8	19	B7	TRUE	FALSE	FALSE	TRUE	FALSE	TRUE	treatment	targeting	pCDF1b	TRUE	TRUE	TRUE
2-8	2	8	20	B8	TRUE	FALSE	FALSE	TRUE	FALSE	TRUE	treatment	targeting	pCDF1b	TRUE	TRUE	TRUE
2-8	2	8	21	B9	TRUE	FALSE	FALSE	TRUE	FALSE	TRUE	treatment	targeting	pCDF1b	TRUE	TRUE	TRUE
2-8	2	8	22	B10	TRUE	FALSE	FALSE	TRUE	FALSE	TRUE	treatment	targeting	pCDF1b	TRUE	TRUE	TRUE
2-8	2	8	23	B11	TRUE	FALSE	FALSE	TRUE	FALSE	TRUE	treatment	targeting	pCDF1b	TRUE	TRUE	TRUE
2-8	2	8	24	B12	TRUE	FALSE	FALSE	TRUE	FALSE	TRUE	treatment	targeting	pCDF1b	TRUE	TRUE	TRUE
2-8	2	8	25	C1	TRUE	FALSE	FALSE	TRUE	FALSE	TRUE	treatment	targeting	pCDF1b	TRUE	TRUE	TRUE
2-8	2	8	26	C2	TRUE	FALSE	FALSE	TRUE	FALSE	TRUE	treatment	targeting	pCDF1b	TRUE	TRUE	TRUE
2-8	2	8	27	C3	TRUE	FALSE	FALSE	TRUE	FALSE	TRUE	treatment	targeting	pCDF1b	TRUE	TRUE	TRUE
2-8	2	8	28	C4	TRUE	TRUE	FALSE	TRUE	TRUE	FALSE	treatment	targeting	pCDF1b	TRUE	TRUE	TRUE
2-8	2	8	29	C5	TRUE	FALSE	FALSE	TRUE	FALSE	TRUE	treatment	targeting	pCDF1b	TRUE	TRUE	TRUE
2-8	2	8	30	C6	TRUE	FALSE	FALSE	TRUE	FALSE	TRUE	treatment	targeting	pCDF1b	TRUE	TRUE	TRUE
2-8	2	8	31	C7	TRUE	FALSE	FALSE	TRUE	FALSE	TRUE	treatment	targeting	pCDF1b	TRUE	TRUE	TRUE
2-8	2	8	32	C8	TRUE	FALSE	FALSE	TRUE	FALSE	TRUE	treatment	targeting	pCDF1b	TRUE	TRUE	TRUE
2-8	2	8	33	C9	TRUE	FALSE	FALSE	TRUE	FALSE	TRUE	treatment	targeting	pCDF1b	TRUE	TRUE	TRUE
2-8	2	8	34	C10	TRUE	FALSE	FALSE	TRUE	FALSE	TRUE	treatment	targeting	pCDF1b	TRUE	TRUE	TRUE
2-8	2	8	35	C11	TRUE	FALSE	FALSE	TRUE	FALSE	TRUE	treatment	targeting	pCDF1b	TRUE	TRUE	TRUE
2-8	2	8	36	C12	TRUE	FALSE	FALSE	TRUE	FALSE	TRUE	treatment	targeting	pCDF1b	TRUE	TRUE	TRUE
2-8	2	8	37	D1	TRUE	FALSE	FALSE	TRUE	FALSE	TRUE	treatment	targeting	pCDF1b	TRUE	TRUE	TRUE
2-8	2	8	38	D2	TRUE	FALSE	FALSE	TRUE	FALSE	TRUE	treatment	targeting	pCDF1b	TRUE	TRUE	TRUE
2-8	2	8	39	D3	TRUE	FALSE	FALSE	TRUE	FALSE	TRUE	treatment	targeting	pCDF1b	TRUE	TRUE	TRUE
2-8	2	8	40	D4	TRUE	FALSE	FALSE	TRUE	FALSE	TRUE	treatment	targeting	pCDF1b	TRUE	TRUE	TRUE
2-8	2	8	41	D5	TRUE	TRUE	FALSE	TRUE	TRUE	FALSE	treatment	targeting	pCDF1b	TRUE	TRUE	TRUE
2-8	2	8	42	D6	TRUE	FALSE	TRUE	TRUE	TRUE	FALSE	treatment	targeting	pCDF1b	TRUE	TRUE	TRUE
2-8	2	8	43	D7	TRUE	FALSE	FALSE	TRUE	FALSE	TRUE	treatment	targeting	pCDF1b	TRUE	TRUE	TRUE
2-8	2	8	44	D8	TRUE	FALSE	FALSE	TRUE	FALSE	TRUE	treatment	targeting	pCDF1b	TRUE	TRUE	TRUE
2-8	2	8	45	D9	TRUE	FALSE	FALSE	TRUE	FALSE	TRUE	treatment	targeting	pCDF1b	TRUE	TRUE	TRUE
2-8	2	8	46	D10	TRUE	FALSE	FALSE	TRUE	FALSE	TRUE	treatment	targeting	pCDF1b	TRUE	TRUE	TRUE
2-8	2	8	47	D11	TRUE	FALSE	FALSE	TRUE	FALSE	TRUE	treatment	targeting	pCDF1b	TRUE	TRUE	TRUE
2-8	2	8	48	D12	TRUE	FALSE	FALSE	TRUE	FALSE	TRUE	treatment	targeting	pCDF1b	TRUE	TRUE	TRUE
2-8	2	8	49	E1	TRUE	FALSE	FALSE	TRUE	FALSE	TRUE	treatment	targeting	pCDF1b	TRUE	TRUE	TRUE
2-8	2	8	50	E2	TRUE	FALSE	FALSE	TRUE	FALSE	TRUE	treatment	targeting	pCDF1b	TRUE	TRUE	TRUE
2-8	2	8	51	E3	TRUE	FALSE	FALSE	TRUE	FALSE	TRUE	treatment	targeting	pCDF1b	TRUE	TRUE	TRUE
2-8	2	8	52	E4	TRUE	FALSE	FALSE	TRUE	FALSE	TRUE	treatment	targeting	pCDF1b	TRUE	TRUE	TRUE
2-8	2	8	53	E5	TRUE	FALSE	FALSE	TRUE	FALSE	TRUE	treatment	targeting	pCDF1b	TRUE	TRUE	TRUE
2-8	2	8	54	E6	TRUE	FALSE	FALSE	TRUE	FALSE	TRUE	treatment	targeting	pCDF1b	TRUE	TRUE	TRUE
2-8	2	8	55	E7	TRUE	FALSE	FALSE	TRUE	FALSE	TRUE	treatment	targeting	pCDF1b	TRUE	TRUE	TRUE
2-8	2	8	56	E8	TRUE	FALSE	FALSE	TRUE	FALSE	TRUE	treatment	targeting	pCDF1b	TRUE	TRUE	TRUE
2-8	2	8	57	E9	TRUE	FALSE	FALSE	TRUE	FALSE	TRUE	treatment	targeting	pCDF1b	TRUE	TRUE	TRUE
2-8	2	8	58	E10	TRUE	FALSE	FALSE	TRUE	FALSE	TRUE	treatment	targeting	pCDF1b	TRUE	TRUE	TRUE
2-8	2	8	59	E11	TRUE	FALSE	FALSE	TRUE	FALSE	TRUE	treatment	targeting	pCDF1b	TRUE	TRUE	TRUE
2-8	2	8	60	E12	TRUE	FALSE	FALSE	TRUE	FALSE	TRUE	treatment	targeting	pCDF1b	TRUE	TRUE	TRUE
2-8	2	8	61	F1	TRUE	FALSE	FALSE	TRUE	FALSE	TRUE	treatment	targeting	pCDF1b	TRUE	TRUE	TRUE
2-8	2	8	62	F2	TRUE	FALSE	FALSE	TRUE	FALSE	TRUE	treatment	targeting	pCDF1b	TRUE	TRUE	TRUE
2-8	2	8	63	F3	TRUE	FALSE	FALSE	TRUE	FALSE	TRUE	treatment	targeting	pCDF1b	TRUE	TRUE	TRUE
2-8	2	8	64	F4	TRUE	FALSE	FALSE	TRUE	FALSE	TRUE	treatment	targeting	pCDF1b	TRUE	TRUE	TRUE
2-8	2	8	65	F5	TRUE	FALSE	FALSE	TRUE	FALSE	TRUE	treatment	targeting	pCDF1b	TRUE	TRUE	TRUE
2-8	2	8	66	F6	TRUE	FALSE	FALSE	TRUE	FALSE	TRUE	treatment	targeting	pCDF1b	TRUE	TRUE	TRUE
2-8	2	8	67	F7	TRUE	FALSE	FALSE	TRUE	FALSE	TRUE	treatment	targeting	pCDF1b	TRUE	TRUE	TRUE
2-8	2	8	68	F8	TRUE	FALSE	FALSE	TRUE	FALSE	TRUE	treatment	targeting	pCDF1b	TRUE	TRUE	TRUE
2-8	2	8	69	F9	TRUE	FALSE	FALSE	TRUE	FALSE	TRUE	treatment	targeting	pCDF1b	TRUE	TRUE	TRUE
2-8	2	8	70	F10	TRUE	FALSE	FALSE	TRUE	FALSE	TRUE	treatment	targeting	pCDF1b	TRUE	TRUE	TRUE
2-8	2	8	71	F11	TRUE	FALSE	FALSE	TRUE	FALSE	TRUE	treatment	targeting	pCDF1b	TRUE	TRUE	TRUE
2-8	2	8	72	F12	TRUE	FALSE	FALSE	TRUE	FALSE	TRUE	treatment	targeting	pCDF1b	TRUE	TRUE	TRUE
2-8	2	8	73	G1	TRUE	FALSE	FALSE	TRUE	FALSE	TRUE	treatment	targeting	pCDF1b	TRUE	TRUE	TRUE
2-8	2	8	74	G2	TRUE	FALSE	FALSE	TRUE	FALSE	TRUE	treatment	targeting	pCDF1b	TRUE	TRUE	TRUE
2-8	2	8	75	G3	TRUE	FALSE	FALSE	TRUE	FALSE	TRUE	treatment	targeting	pCDF1b	TRUE	TRUE	TRUE
2-8	2	8	76	G4	TRUE	FALSE	FALSE	TRUE	FALSE	TRUE	treatment	targeting	pCDF1b	TRUE	TRUE	TRUE
2-8	2	8	77	G5	TRUE	FALSE	FALSE	TRUE	FALSE	TRUE	treatment	targeting	pCDF1b	TRUE	TRUE	TRUE
2-8	2	8	78	G6	TRUE	FALSE	FALSE	TRUE	FALSE	TRUE	treatment	targeting	pCDF1b	TRUE	TRUE	TRUE
2-8	2	8	79	G7	TRUE	FALSE	FALSE	TRUE	FALSE	TRUE	treatment	targeting	pCDF1b	TRUE	TRUE	TRUE
2-8	2	8	80	G8	TRUE	FALSE	FALSE	TRUE	FALSE	TRUE	treatment	targeting	pCDF1b	TRUE	TRUE	TRUE
2-8	2	8	81	G9	TRUE	FALSE	FALSE	TRUE	FALSE	TRUE	treatment	targeting	pCDF1b	TRUE	TRUE	TRUE
2-8	2	8	82	G10	TRUE	FALSE	FALSE	TRUE	FALSE	TRUE	treatment	targeting	pCDF1b	TRUE	TRUE	TRUE
2-8	2	8	83	G11	TRUE	FALSE	FALSE	TRUE	FALSE	TRUE	treatment	targeting	pCDF1b	TRUE	TRUE	TRUE
2-8	2	8	84	G12	TRUE	FALSE	FALSE	TRUE	FALSE	TRUE	treatment	targeting	pCDF1b	TRUE	TRUE	TRUE
2-8	2	8	85	H1	TRUE	FALSE	FALSE	TRUE	FALSE	TRUE	treatment	targeting	pCDF1b	TRUE	TRUE	TRUE
2-8	2	8	86	H2	TRUE	FALSE	FALSE	TRUE	FALSE	TRUE	treatment	targeting	pCDF1b	TRUE	TRUE	TRUE
2-8	2	8	87	H3	TRUE	FALSE	FALSE	TRUE	FALSE	TRUE	treatment	targeting	pCDF1b	TRUE	TRUE	TRUE
2-8	2	8	88	H4	TRUE	FALSE	FALSE	TRUE	FALSE	TRUE	treatment	targeting	pCDF1b	TRUE	TRUE	TRUE
2-8	2	8	89	H5	TRUE	FALSE	FALSE	TRUE	FALSE	TRUE	treatment	targeting	pCDF1b	TRUE	TRUE	TRUE
2-8	2	8	90	H6	TRUE	FALSE	FALSE	TRUE	FALSE	TRUE	treatment	targeting	pCDF1b	TRUE	TRUE	TRUE
2-8	2	8	91	H7	TRUE	FALSE	FALSE	TRUE	FALSE	TRUE	treatment	targeting	pCDF1b	TRUE	TRUE	TRUE
2-8	2	8	92	H8	TRUE	FALSE	FALSE	TRUE	FALSE	TRUE	treatment	targeting	pCDF1b	TRUE	TRUE	TRUE
2-8	2	8	93	H9	TRUE	FALSE	FALSE	TRUE	FALSE	TRUE	treatment	targeting	pCDF1b	TRUE	TRUE	TRUE
2-8	2	8	94	H10	TRUE	FALSE	FALSE	TRUE	FALSE	TRUE	treatment	targeting	pCDF1b	TRUE	TRUE	TRUE
2-8	2	8	95	H11	TRUE	FALSE	FALSE	TRUE	FALSE	TRUE	treatment	targeting	pCDF1b	TRUE	TRUE	TRUE
2-8	2	8	96	H12	TRUE	FALSE	FALSE	TRUE	FALSE	TRUE	treatment	targeting	pCDF1b	TRUE	TRUE	TRUE
2-9	2	9	1	A1	TRUE	FALSE	FALSE	TRUE	FALSE	TRUE	treatment	targeting	pCDF1b	TRUE	TRUE	TRUE
2-9	2	9	2	A2	TRUE	FALSE	FALSE	TRUE	FALSE	TRUE	treatment	targeting	pCDF1b	TRUE	TRUE	TRUE
2-9	2	9	3	A3	TRUE	FALSE	FALSE	TRUE	FALSE	TRUE	treatment	targeting	pCDF1b	TRUE	TRUE	TRUE
2-9	2	9	4	A4	TRUE	FALSE	FALSE	TRUE	FALSE	TRUE	treatment	targeting	pCDF1b	TRUE	TRUE	TRUE
2-9	2	9	5	A5	TRUE	FALSE	FALSE	TRUE	FALSE	TRUE	treatment	targeting	pCDF1b	TRUE	TRUE	TRUE
2-9	2	9	6	A6	TRUE	FALSE	FALSE	TRUE	FALSE	TRUE	treatment	targeting	pCDF1b	TRUE	TRUE	TRUE
2-9	2	9	7	A7	TRUE	FALSE	FALSE	TRUE	FALSE	TRUE	treatment	targeting	pCDF1b	TRUE	TRUE	TRUE
2-9	2	9	8	A8	TRUE	FALSE	FALSE	TRUE	FALSE	TRUE	treatment	targeting	pCDF1b	TRUE	TRUE	TRUE
2-9	2	9	9	A9	TRUE	FALSE	FALSE	TRUE	FALSE	TRUE	treatment	targeting	pCDF1b	TRUE	TRUE	TRUE
2-9	2	9	10	A10	TRUE	FALSE	FALSE	TRUE	FALSE	TRUE	treatment	targeting	pCDF1b	TRUE	TRUE	TRUE
2-9	2	9	11	A11	TRUE	FALSE	FALSE	TRUE	FALSE	TRUE	treatment	targeting	pCDF1b	TRUE	TRUE	TRUE
2-9	2	9	12	A12	TRUE	FALSE	FALSE	TRUE	FALSE	TRUE	treatment	targeting	pCDF1b	TRUE	TRUE	TRUE
2-9	2	9	13	B1	TRUE	FALSE	FALSE	TRUE	FALSE	TRUE	treatment	targeting	pCDF1b	TRUE	TRUE	TRUE
2-9	2	9	14	B2	TRUE	FALSE	FALSE	TRUE	FALSE	TRUE	treatment	targeting	pCDF1b	TRUE	TRUE	TRUE
2-9	2	9	15	B3	TRUE	FALSE	FALSE	TRUE	FALSE	TRUE	treatment	targeting	pCDF1b	TRUE	TRUE	TRUE
2-9	2	9	16	B4	TRUE	FALSE	FALSE	TRUE	FALSE	TRUE	treatment	targeting	pCDF1b	TRUE	TRUE	TRUE
2-9	2	9	17	B5	TRUE	FALSE	FALSE	TRUE	FALSE	TRUE	treatment	targeting	pCDF1b	TRUE	TRUE	TRUE
2-9	2	9	18	B6	TRUE	FALSE	FALSE	TRUE	FALSE	TRUE	treatment	targeting	pCDF1b	TRUE	TRUE	TRUE
2-9	2	9	19	B7	TRUE	FALSE	FALSE	TRUE	FALSE	TRUE	treatment	targeting	pCDF1b	TRUE	TRUE	TRUE
2-9	2	9	20	B8	TRUE	TRUE	FALSE	TRUE	TRUE	FALSE	treatment	targeting	pCDF1b	TRUE	TRUE	TRUE
2-9	2	9	21	B9	TRUE	FALSE	FALSE	TRUE	FALSE	TRUE	treatment	targeting	pCDF1b	TRUE	TRUE	TRUE
2-9	2	9	22	B10	TRUE	FALSE	FALSE	TRUE	FALSE	TRUE	treatment	targeting	pCDF1b	TRUE	TRUE	TRUE
2-9	2	9	23	B11	TRUE	FALSE	FALSE	TRUE	FALSE	TRUE	treatment	targeting	pCDF1b	TRUE	TRUE	TRUE
2-9	2	9	24	B12	TRUE	FALSE	FALSE	TRUE	FALSE	TRUE	treatment	targeting	pCDF1b	TRUE	TRUE	TRUE
2-9	2	9	25	C1	TRUE	FALSE	FALSE	TRUE	FALSE	TRUE	treatment	targeting	pCDF1b	TRUE	TRUE	TRUE
2-9	2	9	26	C2	TRUE	FALSE	FALSE	TRUE	FALSE	TRUE	treatment	targeting	pCDF1b	TRUE	TRUE	TRUE
2-9	2	9	27	C3	TRUE	FALSE	FALSE	TRUE	FALSE	TRUE	treatment	targeting	pCDF1b	TRUE	TRUE	TRUE
2-9	2	9	28	C4	TRUE	FALSE	FALSE	TRUE	FALSE	TRUE	treatment	targeting	pCDF1b	TRUE	TRUE	TRUE
2-9	2	9	29	C5	TRUE	FALSE	FALSE	TRUE	FALSE	TRUE	treatment	targeting	pCDF1b	TRUE	TRUE	TRUE
2-9	2	9	30	C6	TRUE	FALSE	TRUE	TRUE	TRUE	FALSE	treatment	targeting	pCDF1b	TRUE	TRUE	TRUE
2-9	2	9	31	C7	TRUE	FALSE	FALSE	TRUE	FALSE	TRUE	treatment	targeting	pCDF1b	TRUE	TRUE	TRUE
2-9	2	9	32	C8	TRUE	FALSE	FALSE	TRUE	FALSE	TRUE	treatment	targeting	pCDF1b	TRUE	TRUE	TRUE
2-9	2	9	33	C9	TRUE	FALSE	FALSE	TRUE	FALSE	TRUE	treatment	targeting	pCDF1b	TRUE	TRUE	TRUE
2-9	2	9	34	C10	TRUE	FALSE	FALSE	TRUE	FALSE	TRUE	treatment	targeting	pCDF1b	TRUE	TRUE	TRUE
2-9	2	9	35	C11	TRUE	FALSE	FALSE	TRUE	FALSE	TRUE	treatment	targeting	pCDF1b	TRUE	TRUE	TRUE
2-9	2	9	36	C12	TRUE	FALSE	FALSE	TRUE	FALSE	TRUE	treatment	targeting	pCDF1b	TRUE	TRUE	TRUE
2-9	2	9	37	D1	TRUE	FALSE	FALSE	TRUE	FALSE	TRUE	treatment	targeting	pCDF1b	TRUE	TRUE	TRUE
2-9	2	9	38	D2	TRUE	FALSE	FALSE	TRUE	FALSE	TRUE	treatment	targeting	pCDF1b	TRUE	TRUE	TRUE
2-9	2	9	39	D3	TRUE	FALSE	FALSE	TRUE	FALSE	TRUE	treatment	targeting	pCDF1b	TRUE	TRUE	TRUE
2-9	2	9	40	D4	TRUE	FALSE	FALSE	TRUE	FALSE	TRUE	treatment	targeting	pCDF1b	TRUE	TRUE	TRUE
2-9	2	9	41	D5	TRUE	FALSE	FALSE	TRUE	FALSE	FALSE	treatment	targeting	pCDF1b	TRUE	TRUE	TRUE
2-9	2	9	42	D6	TRUE	FALSE	FALSE	TRUE	FALSE	TRUE	treatment	targeting	pCDF1b	TRUE	TRUE	TRUE
2-9	2	9	43	D7	TRUE	FALSE	FALSE	TRUE	FALSE	TRUE	treatment	targeting	pCDF1b	TRUE	TRUE	TRUE
2-9	2	9	44	D8	TRUE	FALSE	FALSE	TRUE	FALSE	TRUE	treatment	targeting	pCDF1b	TRUE	TRUE	TRUE
2-9	2	9	45	D9	TRUE	FALSE	FALSE	TRUE	FALSE	TRUE	treatment	targeting	pCDF1b	TRUE	TRUE	TRUE
2-9	2	9	46	D10	TRUE	FALSE	FALSE	TRUE	FALSE	TRUE	treatment	targeting	pCDF1b	TRUE	TRUE	TRUE
2-9	2	9	47	D11	TRUE	FALSE	FALSE	TRUE	FALSE	TRUE	treatment	targeting	pCDF1b	TRUE	TRUE	TRUE
2-9	2	9	48	D12	TRUE	FALSE	FALSE	TRUE	FALSE	TRUE	treatment	targeting	pCDF1b	TRUE	TRUE	TRUE
2-9	2	9	49	E1	TRUE	FALSE	FALSE	TRUE	FALSE	TRUE	treatment	targeting	pCDF1b	TRUE	TRUE	TRUE
2-9	2	9	50	E2	TRUE	FALSE	FALSE	TRUE	FALSE	TRUE	treatment	targeting	pCDF1b	TRUE	TRUE	TRUE
2-9	2	9	51	E3	TRUE	FALSE	FALSE	TRUE	FALSE	TRUE	treatment	targeting	pCDF1b	TRUE	TRUE	TRUE
2-9	2	9	52	E4	TRUE	FALSE	FALSE	TRUE	FALSE	TRUE	treatment	targeting	pCDF1b	TRUE	TRUE	TRUE
2-9	2	9	53	E5	TRUE	FALSE	FALSE	TRUE	FALSE	TRUE	treatment	targeting	pCDF1b	TRUE	TRUE	TRUE
2-9	2	9	54	E6	TRUE	FALSE	FALSE	TRUE	FALSE	TRUE	treatment	targeting	pCDF1b	TRUE	TRUE	TRUE
2-9	2	9	55	E7	TRUE	FALSE	FALSE	TRUE	FALSE	TRUE	treatment	targeting	pCDF1b	TRUE	TRUE	TRUE
2-9	2	9	56	E8	TRUE	FALSE	FALSE	TRUE	FALSE	TRUE	treatment	targeting	pCDF1b	TRUE	TRUE	TRUE
2-9	2	9	57	E9	TRUE	FALSE	FALSE	TRUE	FALSE	TRUE	treatment	targeting	pCDF1b	TRUE	TRUE	TRUE
2-9	2	9	58	E10	TRUE	FALSE	FALSE	TRUE	FALSE	TRUE	treatment	targeting	pCDF1b	TRUE	TRUE	TRUE
2-9	2	9	59	E11	TRUE	FALSE	FALSE	TRUE	FALSE	TRUE	treatment	targeting	pCDF1b	TRUE	TRUE	TRUE
2-9	2	9	60	E12	TRUE	FALSE	FALSE	TRUE	FALSE	TRUE	treatment	targeting	pCDF1b	TRUE	TRUE	TRUE
2-9	2	9	61	F1	TRUE	FALSE	FALSE	TRUE	FALSE	TRUE	treatment	targeting	pCDF1b	TRUE	TRUE	TRUE
2-9	2	9	62	F2	TRUE	FALSE	FALSE	TRUE	FALSE	TRUE	treatment	targeting	pCDF1b	TRUE	TRUE	TRUE
2-9	2	9	63	F3	TRUE	FALSE	FALSE	TRUE	FALSE	TRUE	treatment	targeting	pCDF1b	TRUE	TRUE	TRUE
2-9	2	9	64	F4	TRUE	FALSE	FALSE	TRUE	FALSE	TRUE	treatment	targeting	pCDF1b	TRUE	TRUE	TRUE
2-9	2	9	65	F5	TRUE	FALSE	FALSE	TRUE	FALSE	TRUE	treatment	targeting	pCDF1b	TRUE	TRUE	TRUE
2-9	2	9	66	F6	TRUE	FALSE	FALSE	TRUE	FALSE	TRUE	treatment	targeting	pCDF1b	TRUE	TRUE	TRUE
2-9	2	9	67	F7	TRUE	FALSE	FALSE	TRUE	FALSE	TRUE	treatment	targeting	pCDF1b	TRUE	TRUE	TRUE
2-9	2	9	68	F8	TRUE	FALSE	FALSE	TRUE	FALSE	TRUE	treatment	targeting	pCDF1b	TRUE	TRUE	TRUE
2-9	2	9	69	F9	TRUE	FALSE	FALSE	TRUE	FALSE	TRUE	treatment	targeting	pCDF1b	TRUE	TRUE	TRUE
2-9	2	9	70	F10	TRUE	FALSE	FALSE	TRUE	FALSE	TRUE	treatment	targeting	pCDF1b	TRUE	TRUE	TRUE
2-9	2	9	71	F11	TRUE	FALSE	FALSE	TRUE	FALSE	TRUE	treatment	targeting	pCDF1b	TRUE	TRUE	TRUE
2-9	2	9	72	F12	TRUE	FALSE	FALSE	TRUE	FALSE	TRUE	treatment	targeting	pCDF1b	TRUE	TRUE	TRUE
2-9	2	9	73	G1	TRUE	FALSE	FALSE	TRUE	FALSE	TRUE	treatment	targeting	pCDF1b	TRUE	TRUE	TRUE
2-9	2	9	74	G2	TRUE	TRUE	FALSE	TRUE	TRUE	FALSE	treatment	targeting	pCDF1b	TRUE	TRUE	TRUE
2-9	2	9	75	G3	TRUE	FALSE	FALSE	TRUE	FALSE	TRUE	treatment	targeting	pCDF1b	TRUE	TRUE	TRUE
2-9	2	9	76	G4	TRUE	FALSE	FALSE	TRUE	FALSE	TRUE	treatment	targeting	pCDF1b	TRUE	TRUE	TRUE
2-9	2	9	77	G5	TRUE	FALSE	FALSE	TRUE	FALSE	TRUE	treatment	targeting	pCDF1b	TRUE	TRUE	TRUE
2-9	2	9	78	G6	TRUE	FALSE	FALSE	TRUE	FALSE	TRUE	treatment	targeting	pCDF1b	TRUE	TRUE	TRUE
2-9	2	9	79	G7	TRUE	FALSE	FALSE	TRUE	FALSE	TRUE	treatment	targeting	pCDF1b	TRUE	TRUE	TRUE
2-9	2	9	80	G8	TRUE	FALSE	FALSE	TRUE	FALSE	TRUE	treatment	targeting	pCDF1b	TRUE	TRUE	TRUE
2-9	2	9	81	G9	TRUE	FALSE	FALSE	TRUE	FALSE	TRUE	treatment	targeting	pCDF1b	TRUE	TRUE	TRUE
2-9	2	9	82	G10	TRUE	FALSE	FALSE	TRUE	TRUE	TRUE	treatment	targeting	pCDF1b	TRUE	TRUE	TRUE
2-9	2	9	83	G11	TRUE	FALSE	FALSE	TRUE	FALSE	TRUE	treatment	targeting	pCDF1b	TRUE	TRUE	TRUE
2-9	2	9	84	G12	TRUE	FALSE	FALSE	TRUE	FALSE	TRUE	treatment	targeting	pCDF1b	TRUE	TRUE	TRUE
2-9	2	9	85	H1	TRUE	FALSE	FALSE	TRUE	FALSE	TRUE	treatment	targeting	pCDF1b	TRUE	TRUE	TRUE
2-9	2	9	86	H2	TRUE	FALSE	FALSE	TRUE	FALSE	TRUE	treatment	targeting	pCDF1b	TRUE	TRUE	TRUE
2-9	2	9	87	H3	TRUE	FALSE	FALSE	TRUE	FALSE	TRUE	treatment	targeting	pCDF1b	TRUE	TRUE	TRUE
2-9	2	9	88	H4	TRUE	FALSE	FALSE	TRUE	FALSE	TRUE	treatment	targeting	pCDF1b	TRUE	TRUE	TRUE
2-9	2	9	89	H5	TRUE	FALSE	FALSE	TRUE	FALSE	TRUE	treatment	targeting	pCDF1b	TRUE	TRUE	TRUE
2-9	2	9	90	H6	TRUE	FALSE	FALSE	TRUE	FALSE	TRUE	treatment	targeting	pCDF1b	TRUE	TRUE	TRUE
2-9	2	9	91	H7	TRUE	FALSE	FALSE	TRUE	FALSE	TRUE	treatment	targeting	pCDF1b	TRUE	TRUE	TRUE
2-9	2	9	92	H8	TRUE	FALSE	FALSE	TRUE	FALSE	TRUE	treatment	targeting	pCDF1b	TRUE	TRUE	TRUE
2-9	2	9	93	H9	TRUE	FALSE	FALSE	TRUE	FALSE	TRUE	treatment	targeting	pCDF1b	TRUE	TRUE	TRUE
2-9	2	9	94	H10	TRUE	TRUE	FALSE	TRUE	FALSE	FALSE	treatment	targeting	pCDF1b	TRUE	TRUE	TRUE
2-9	2	9	95	H11	TRUE	FALSE	TRUE	TRUE	FALSE	FALSE	treatment	targeting	pCDF1b	TRUE	TRUE	TRUE
2-9	2	9	96	H12	TRUE	FALSE	FALSE	TRUE	FALSE	TRUE	treatment	targeting	pCDF1b	TRUE	TRUE	TRUE
2-10	2	10	1	A1	TRUE	FALSE	FALSE	TRUE	FALSE	TRUE	treatment	targeting	pCDF1b	TRUE	TRUE	TRUE
2-10	2	10	2	A2	TRUE	FALSE	FALSE	TRUE	FALSE	TRUE	treatment	targeting	pCDF1b	TRUE	TRUE	TRUE
2-10	2	10	3	A3	TRUE	FALSE	FALSE	TRUE	FALSE	TRUE	treatment	targeting	pCDF1b	TRUE	TRUE	TRUE
2-10	2	10	4	A4	TRUE	FALSE	FALSE	TRUE	FALSE	TRUE	treatment	targeting	pCDF1b	TRUE	TRUE	TRUE
2-10	2	10	5	A5	TRUE	FALSE	FALSE	TRUE	FALSE	TRUE	treatment	targeting	pCDF1b	TRUE	TRUE	TRUE
2-10	2	10	6	A6	TRUE	FALSE	FALSE	TRUE	FALSE	TRUE	treatment	targeting	pCDF1b	TRUE	TRUE	TRUE
2-10	2	10	7	A7	TRUE	FALSE	FALSE	TRUE	FALSE	TRUE	treatment	targeting	pCDF1b	TRUE	TRUE	TRUE
2-10	2	10	8	A8	TRUE	FALSE	FALSE	TRUE	FALSE	TRUE	treatment	targeting	pCDF1b	TRUE	TRUE	TRUE
2-10	2	10	9	A9	TRUE	FALSE	FALSE	TRUE	FALSE	TRUE	treatment	targeting	pCDF1b	TRUE	TRUE	TRUE
2-10	2	10	10	A10	TRUE	FALSE	FALSE	TRUE	FALSE	TRUE	treatment	targeting	pCDF1b	TRUE	TRUE	TRUE
2-10	2	10	11	A11	TRUE	FALSE	FALSE	TRUE	FALSE	TRUE	treatment	targeting	pCDF1b	TRUE	TRUE	TRUE
2-10	2	10	12	A12	TRUE	TRUE	FALSE	TRUE	TRUE	FALSE	treatment	targeting	pCDF1b	TRUE	TRUE	TRUE
2-10	2	10	13	B1	TRUE	FALSE	FALSE	TRUE	FALSE	TRUE	treatment	targeting	pCDF1b	TRUE	TRUE	TRUE
2-10	2	10	14	B2	TRUE	FALSE	FALSE	TRUE	FALSE	TRUE	treatment	targeting	pCDF1b	TRUE	TRUE	TRUE
2-10	2	10	15	B3	TRUE	FALSE	FALSE	TRUE	FALSE	TRUE	treatment	targeting	pCDF1b	TRUE	TRUE	TRUE
2-10	2	10	16	B4	TRUE	TRUE	TRUE	TRUE	TRUE	TRUE	treatment	targeting	pCDF1b	TRUE	TRUE	TRUE
2-10	2	10	17	B5	TRUE	TRUE	FALSE	TRUE	TRUE	TRUE	treatment	targeting	pCDF1b	TRUE	TRUE	TRUE
2-10	2	10	18	B6	TRUE	FALSE	FALSE	TRUE	FALSE	TRUE	treatment	targeting	pCDF1b	TRUE	TRUE	TRUE
2-10	2	10	19	B7	TRUE	FALSE	FALSE	TRUE	FALSE	TRUE	treatment	targeting	pCDF1b	TRUE	TRUE	TRUE
2-10	2	10	20	B8	TRUE	FALSE	FALSE	TRUE	FALSE	TRUE	treatment	targeting	pCDF1b	TRUE	TRUE	TRUE
2-10	2	10	21	B9	TRUE	FALSE	FALSE	TRUE	FALSE	TRUE	treatment	targeting	pCDF1b	TRUE	TRUE	TRUE
2-10	2	10	22	B10	TRUE	FALSE	FALSE	TRUE	FALSE	TRUE	treatment	targeting	pCDF1b	TRUE	TRUE	TRUE
2-10	2	10	23	B11	TRUE	FALSE	FALSE	TRUE	FALSE	TRUE	treatment	targeting	pCDF1b	TRUE	TRUE	TRUE
2-10	2	10	24	B12	TRUE	FALSE	FALSE	TRUE	FALSE	TRUE	treatment	targeting	pCDF1b	TRUE	TRUE	TRUE
2-10	2	10	25	C1	TRUE	FALSE	FALSE	TRUE	FALSE	TRUE	treatment	targeting	pCDF1b	TRUE	TRUE	TRUE
2-10	2	10	26	C2	TRUE	FALSE	FALSE	TRUE	FALSE	TRUE	treatment	targeting	pCDF1b	TRUE	TRUE	TRUE
2-10	2	10	27	C3	TRUE	FALSE	FALSE	TRUE	FALSE	TRUE	treatment	targeting	pCDF1b	TRUE	TRUE	TRUE
2-10	2	10	28	C4	TRUE	FALSE	FALSE	TRUE	FALSE	TRUE	treatment	targeting	pCDF1b	TRUE	TRUE	TRUE
2-10	2	10	29	C5	TRUE	FALSE	FALSE	TRUE	FALSE	TRUE	treatment	targeting	pCDF1b	TRUE	TRUE	TRUE
2-10	2	10	30	C6	TRUE	FALSE	FALSE	TRUE	FALSE	TRUE	treatment	targeting	pCDF1b	TRUE	TRUE	TRUE
2-10	2	10	31	C7	TRUE	FALSE	FALSE	TRUE	FALSE	TRUE	treatment	targeting	pCDF1b	TRUE	TRUE	TRUE
2-10	2	10	32	C8	TRUE	FALSE	FALSE	TRUE	FALSE	TRUE	treatment	targeting	pCDF1b	TRUE	TRUE	TRUE
2-10	2	10	33	C9	TRUE	FALSE	FALSE	TRUE	FALSE	TRUE	treatment	targeting	pCDF1b	TRUE	TRUE	TRUE
2-10	2	10	34	C10	TRUE	FALSE	FALSE	TRUE	FALSE	TRUE	treatment	targeting	pCDF1b	TRUE	TRUE	TRUE
2-10	2	10	35	C11	TRUE	FALSE	FALSE	TRUE	FALSE	TRUE	treatment	targeting	pCDF1b	TRUE	TRUE	TRUE
2-10	2	10	36	C12	TRUE	FALSE	FALSE	TRUE	FALSE	TRUE	treatment	targeting	pCDF1b	TRUE	TRUE	TRUE
2-10	2	10	37	D1	TRUE	FALSE	FALSE	TRUE	FALSE	FALSE	treatment	targeting	pCDF1b	TRUE	TRUE	TRUE
2-10	2	10	38	D2	TRUE	FALSE	FALSE	TRUE	FALSE	TRUE	treatment	targeting	pCDF1b	TRUE	TRUE	TRUE
2-10	2	10	39	D3	TRUE	TRUE	FALSE	TRUE	TRUE	TRUE	treatment	targeting	pCDF1b	TRUE	TRUE	TRUE
2-10	2	10	40	D4	TRUE	FALSE	FALSE	TRUE	FALSE	TRUE	treatment	targeting	pCDF1b	TRUE	TRUE	TRUE
2-10	2	10	41	D5	TRUE	FALSE	FALSE	TRUE	FALSE	FALSE	treatment	targeting	pCDF1b	TRUE	TRUE	TRUE
2-10	2	10	42	D6	TRUE	FALSE	FALSE	TRUE	FALSE	FALSE	treatment	targeting	pCDF1b	TRUE	TRUE	TRUE
2-10	2	10	43	D7	TRUE	FALSE	FALSE	TRUE	FALSE	TRUE	treatment	targeting	pCDF1b	TRUE	TRUE	TRUE
2-10	2	10	44	D8	TRUE	FALSE	FALSE	TRUE	FALSE	TRUE	treatment	targeting	pCDF1b	TRUE	TRUE	TRUE
2-10	2	10	45	D9	TRUE	FALSE	FALSE	TRUE	FALSE	TRUE	treatment	targeting	pCDF1b	TRUE	TRUE	TRUE
2-10	2	10	46	D10	TRUE	FALSE	FALSE	TRUE	FALSE	TRUE	treatment	targeting	pCDF1b	TRUE	TRUE	TRUE
2-10	2	10	47	D11	TRUE	FALSE	FALSE	TRUE	FALSE	TRUE	treatment	targeting	pCDF1b	TRUE	TRUE	TRUE
2-10	2	10	48	D12	TRUE	FALSE	FALSE	TRUE	FALSE	TRUE	treatment	targeting	pCDF1b	TRUE	TRUE	TRUE
2-10	2	10	49	E1	TRUE	TRUE	FALSE	TRUE	TRUE	TRUE	treatment	targeting	pCDF1b	TRUE	TRUE	TRUE
2-10	2	10	50	E2	TRUE	TRUE	FALSE	TRUE	TRUE	TRUE	treatment	targeting	pCDF1b	TRUE	TRUE	TRUE
2-10	2	10	51	E3	TRUE	FALSE	FALSE	TRUE	FALSE	TRUE	treatment	targeting	pCDF1b	TRUE	TRUE	TRUE
2-10	2	10	52	E4	TRUE	FALSE	FALSE	TRUE	FALSE	TRUE	treatment	targeting	pCDF1b	TRUE	TRUE	TRUE
2-10	2	10	53	E5	TRUE	TRUE	FALSE	TRUE	TRUE	TRUE	treatment	targeting	pCDF1b	TRUE	TRUE	TRUE
2-10	2	10	54	E6	TRUE	TRUE	FALSE	TRUE	TRUE	TRUE	treatment	targeting	pCDF1b	TRUE	TRUE	TRUE
2-10	2	10	55	E7	TRUE	FALSE	FALSE	TRUE	FALSE	TRUE	treatment	targeting	pCDF1b	TRUE	TRUE	TRUE
2-10	2	10	56	E8	TRUE	FALSE	FALSE	TRUE	FALSE	TRUE	treatment	targeting	pCDF1b	TRUE	TRUE	TRUE
2-10	2	10	57	E9	TRUE	FALSE	FALSE	TRUE	FALSE	TRUE	treatment	targeting	pCDF1b	TRUE	TRUE	TRUE
2-10	2	10	58	E10	TRUE	FALSE	FALSE	TRUE	FALSE	TRUE	treatment	targeting	pCDF1b	TRUE	TRUE	TRUE
2-10	2	10	59	E11	TRUE	FALSE	FALSE	TRUE	FALSE	TRUE	treatment	targeting	pCDF1b	TRUE	TRUE	TRUE
2-10	2	10	60	E12	TRUE	FALSE	FALSE	TRUE	FALSE	TRUE	treatment	targeting	pCDF1b	TRUE	TRUE	TRUE
2-10	2	10	61	F1	TRUE	FALSE	FALSE	TRUE	FALSE	TRUE	treatment	targeting	pCDF1b	TRUE	TRUE	TRUE
2-10	2	10	62	F2	TRUE	FALSE	FALSE	TRUE	FALSE	TRUE	treatment	targeting	pCDF1b	TRUE	TRUE	TRUE
2-10	2	10	63	F3	TRUE	FALSE	FALSE	TRUE	FALSE	TRUE	treatment	targeting	pCDF1b	TRUE	TRUE	TRUE
2-10	2	10	64	F4	TRUE	FALSE	FALSE	TRUE	FALSE	TRUE	treatment	targeting	pCDF1b	TRUE	TRUE	TRUE
2-10	2	10	65	F5	TRUE	FALSE	FALSE	TRUE	FALSE	TRUE	treatment	targeting	pCDF1b	TRUE	TRUE	TRUE
2-10	2	10	66	F6	TRUE	FALSE	FALSE	TRUE	FALSE	TRUE	treatment	targeting	pCDF1b	TRUE	TRUE	TRUE
2-10	2	10	67	F7	TRUE	FALSE	FALSE	TRUE	FALSE	TRUE	treatment	targeting	pCDF1b	TRUE	TRUE	TRUE
2-10	2	10	68	F8	TRUE	FALSE	FALSE	TRUE	FALSE	TRUE	treatment	targeting	pCDF1b	TRUE	TRUE	TRUE
2-10	2	10	69	F9	TRUE	FALSE	FALSE	TRUE	FALSE	TRUE	treatment	targeting	pCDF1b	TRUE	TRUE	TRUE
2-10	2	10	70	F10	TRUE	FALSE	FALSE	TRUE	FALSE	TRUE	treatment	targeting	pCDF1b	TRUE	TRUE	TRUE
2-10	2	10	71	F11	TRUE	FALSE	FALSE	TRUE	FALSE	TRUE	treatment	targeting	pCDF1b	TRUE	TRUE	TRUE
2-10	2	10	72	F12	TRUE	FALSE	FALSE	TRUE	FALSE	TRUE	treatment	targeting	pCDF1b	TRUE	TRUE	TRUE
2-10	2	10	73	G1	TRUE	FALSE	FALSE	TRUE	FALSE	TRUE	treatment	targeting	pCDF1b	TRUE	TRUE	TRUE
2-10	2	10	74	G2	TRUE	FALSE	FALSE	TRUE	FALSE	TRUE	treatment	targeting	pCDF1b	TRUE	TRUE	TRUE
2-10	2	10	75	G3	TRUE	FALSE	FALSE	TRUE	FALSE	TRUE	treatment	targeting	pCDF1b	TRUE	TRUE	TRUE
2-10	2	10	76	G4	TRUE	FALSE	FALSE	TRUE	FALSE	TRUE	treatment	targeting	pCDF1b	TRUE	TRUE	TRUE
2-10	2	10	77	G5	TRUE	FALSE	FALSE	TRUE	FALSE	TRUE	treatment	targeting	pCDF1b	TRUE	TRUE	TRUE
2-10	2	10	78	G6	TRUE	FALSE	FALSE	TRUE	FALSE	TRUE	treatment	targeting	pCDF1b	TRUE	TRUE	TRUE
2-10	2	10	79	G7	TRUE	FALSE	FALSE	TRUE	FALSE	TRUE	treatment	targeting	pCDF1b	TRUE	TRUE	TRUE
2-10	2	10	80	G8	TRUE	FALSE	FALSE	TRUE	TRUE	TRUE	treatment	targeting	pCDF1b	TRUE	TRUE	TRUE
2-10	2	10	81	G9	TRUE	FALSE	FALSE	TRUE	FALSE	TRUE	treatment	targeting	pCDF1b	TRUE	TRUE	TRUE
2-10	2	10	82	G10	TRUE	FALSE	FALSE	TRUE	FALSE	TRUE	treatment	targeting	pCDF1b	TRUE	TRUE	TRUE
2-10	2	10	83	G11	TRUE	FALSE	FALSE	TRUE	FALSE	TRUE	treatment	targeting	pCDF1b	TRUE	TRUE	TRUE
2-10	2	10	84	G12	TRUE	FALSE	FALSE	TRUE	FALSE	TRUE	treatment	targeting	pCDF1b	TRUE	TRUE	TRUE
2-10	2	10	85	H1	TRUE	FALSE	FALSE	TRUE	FALSE	TRUE	treatment	targeting	pCDF1b	TRUE	TRUE	TRUE
2-10	2	10	86	H2	TRUE	FALSE	FALSE	TRUE	FALSE	TRUE	treatment	targeting	pCDF1b	TRUE	TRUE	TRUE
2-10	2	10	87	H3	TRUE	FALSE	FALSE	TRUE	FALSE	TRUE	treatment	targeting	pCDF1b	TRUE	TRUE	TRUE
2-10	2	10	88	H4	TRUE	FALSE	FALSE	TRUE	FALSE	TRUE	treatment	targeting	pCDF1b	TRUE	TRUE	TRUE
2-10	2	10	89	H5	TRUE	FALSE	FALSE	TRUE	FALSE	TRUE	treatment	targeting	pCDF1b	TRUE	TRUE	TRUE
2-10	2	10	90	H6	TRUE	FALSE	FALSE	TRUE	FALSE	TRUE	treatment	targeting	pCDF1b	TRUE	TRUE	TRUE
2-10	2	10	91	H7	TRUE	FALSE	FALSE	TRUE	FALSE	TRUE	treatment	targeting	pCDF1b	TRUE	TRUE	TRUE
2-10	2	10	92	H8	TRUE	FALSE	FALSE	TRUE	FALSE	TRUE	treatment	targeting	pCDF1b	TRUE	TRUE	TRUE
2-10	2	10	93	H9	TRUE	FALSE	FALSE	TRUE	FALSE	TRUE	treatment	targeting	pCDF1b	TRUE	TRUE	TRUE
2-10	2	10	94	H10	TRUE	FALSE	FALSE	TRUE	FALSE	TRUE	treatment	targeting	pCDF1b	TRUE	TRUE	TRUE
2-10	2	10	95	H11	TRUE	FALSE	FALSE	TRUE	FALSE	TRUE	treatment	targeting	pCDF1b	TRUE	TRUE	TRUE
2-10	2	10	96	H12	TRUE	FALSE	FALSE	TRUE	FALSE	TRUE	treatment	targeting	pCDF1b	TRUE	TRUE	TRUE
3-1	3	1	1	A1	TRUE	TRUE	FALSE	TRUE	TRUE	FALSE	control	NA	pCDF1b	FALSE	TRUE	FALSE
3-1	3	1	2	A2	TRUE	FALSE	FALSE	TRUE	TRUE	FALSE	control	NA	pCDF1b	FALSE	TRUE	FALSE
3-1	3	1	3	A3	TRUE	FALSE	FALSE	TRUE	TRUE	FALSE	control	NA	pCDF1b	FALSE	TRUE	FALSE
3-1	3	1	4	A4	TRUE	TRUE	FALSE	TRUE	TRUE	FALSE	control	NA	pCDF1b	FALSE	TRUE	FALSE
3-1	3	1	5	A5	TRUE	FALSE	FALSE	TRUE	FALSE	TRUE	control	NA	pCDF1b	FALSE	TRUE	FALSE
3-1	3	1	6	A6	TRUE	TRUE	FALSE	TRUE	TRUE	FALSE	control	NA	pCDF1b	FALSE	TRUE	FALSE
3-1	3	1	7	A7	TRUE	TRUE	FALSE	TRUE	TRUE	FALSE	control	NA	pCDF1b	FALSE	TRUE	FALSE
3-1	3	1	8	A8	TRUE	FALSE	FALSE	TRUE	TRUE	FALSE	control	NA	pCDF1b	FALSE	TRUE	FALSE
3-1	3	1	9	A9	TRUE	TRUE	FALSE	TRUE	TRUE	FALSE	control	NA	pCDF1b	FALSE	TRUE	FALSE
3-1	3	1	10	A10	TRUE	TRUE	FALSE	TRUE	TRUE	FALSE	control	NA	pCDF1b	FALSE	TRUE	FALSE
3-1	3	1	11	A11	TRUE	TRUE	FALSE	TRUE	TRUE	FALSE	control	NA	pCDF1b	FALSE	TRUE	FALSE
3-1	3	1	12	A12	TRUE	TRUE	FALSE	TRUE	TRUE	FALSE	control	NA	pCDF1b	FALSE	TRUE	FALSE
3-1	3	1	13	B1	TRUE	TRUE	FALSE	TRUE	TRUE	FALSE	control	NA	pCDF1b	FALSE	TRUE	FALSE
3-1	3	1	14	B2	TRUE	TRUE	FALSE	TRUE	TRUE	FALSE	control	NA	pCDF1b	FALSE	TRUE	FALSE
3-1	3	1	15	B3	TRUE	TRUE	FALSE	TRUE	TRUE	FALSE	control	NA	pCDF1b	FALSE	TRUE	FALSE
3-1	3	1	16	B4	TRUE	TRUE	FALSE	TRUE	TRUE	FALSE	control	NA	pCDF1b	FALSE	TRUE	FALSE
3-1	3	1	17	B5	TRUE	FALSE	FALSE	TRUE	TRUE	FALSE	control	NA	pCDF1b	FALSE	TRUE	FALSE
3-1	3	1	18	B6	TRUE	TRUE	FALSE	TRUE	TRUE	FALSE	control	NA	pCDF1b	FALSE	TRUE	FALSE
3-1	3	1	19	B7	TRUE	FALSE	FALSE	TRUE	TRUE	FALSE	control	NA	pCDF1b	FALSE	TRUE	FALSE
3-1	3	1	20	B8	TRUE	TRUE	FALSE	TRUE	TRUE	FALSE	control	NA	pCDF1b	FALSE	TRUE	FALSE
3-1	3	1	21	B9	TRUE	FALSE	FALSE	TRUE	TRUE	FALSE	control	NA	pCDF1b	FALSE	TRUE	FALSE
3-1	3	1	22	B10	TRUE	TRUE	FALSE	TRUE	TRUE	FALSE	control	NA	pCDF1b	FALSE	TRUE	FALSE
3-1	3	1	23	B11	TRUE	TRUE	FALSE	TRUE	TRUE	FALSE	control	NA	pCDF1b	FALSE	TRUE	FALSE
3-1	3	1	24	B12	TRUE	FALSE	FALSE	TRUE	TRUE	FALSE	control	NA	pCDF1b	FALSE	TRUE	FALSE
3-1	3	1	25	C1	TRUE	FALSE	TRUE	TRUE	TRUE	FALSE	control	NA	pCDF1b	FALSE	TRUE	FALSE
3-1	3	1	26	C2	TRUE	FALSE	TRUE	TRUE	TRUE	FALSE	control	NA	pCDF1b	FALSE	TRUE	FALSE
3-1	3	1	27	C3	TRUE	TRUE	FALSE	TRUE	TRUE	FALSE	control	NA	pCDF1b	FALSE	TRUE	FALSE
3-1	3	1	28	C4	TRUE	TRUE	TRUE	TRUE	TRUE	FALSE	control	NA	pCDF1b	FALSE	TRUE	FALSE
3-1	3	1	29	C5	TRUE	TRUE	TRUE	TRUE	TRUE	FALSE	control	NA	pCDF1b	FALSE	TRUE	FALSE
3-1	3	1	30	C6	TRUE	FALSE	FALSE	TRUE	TRUE	TRUE	control	NA	pCDF1b	FALSE	TRUE	FALSE
3-1	3	1	31	C7	TRUE	TRUE	FALSE	TRUE	TRUE	FALSE	control	NA	pCDF1b	FALSE	TRUE	FALSE
3-1	3	1	32	C8	TRUE	TRUE	TRUE	TRUE	TRUE	FALSE	control	NA	pCDF1b	FALSE	TRUE	FALSE
3-1	3	1	33	C9	TRUE	TRUE	FALSE	TRUE	TRUE	FALSE	control	NA	pCDF1b	FALSE	TRUE	FALSE
3-1	3	1	34	C10	TRUE	FALSE	FALSE	TRUE	TRUE	FALSE	control	NA	pCDF1b	FALSE	TRUE	FALSE
3-1	3	1	35	C11	TRUE	TRUE	FALSE	TRUE	TRUE	FALSE	control	NA	pCDF1b	FALSE	TRUE	FALSE
3-1	3	1	36	C12	TRUE	TRUE	FALSE	TRUE	TRUE	FALSE	control	NA	pCDF1b	FALSE	TRUE	FALSE
3-1	3	1	37	D1	TRUE	TRUE	FALSE	TRUE	TRUE	FALSE	control	NA	pCDF1b	FALSE	TRUE	FALSE
3-1	3	1	38	D2	TRUE	TRUE	FALSE	TRUE	TRUE	FALSE	control	NA	pCDF1b	FALSE	TRUE	FALSE
3-1	3	1	39	D3	TRUE	TRUE	FALSE	TRUE	TRUE	FALSE	control	NA	pCDF1b	FALSE	TRUE	FALSE
3-1	3	1	40	D4	TRUE	FALSE	FALSE	TRUE	TRUE	FALSE	control	NA	pCDF1b	FALSE	TRUE	FALSE
3-1	3	1	41	D5	TRUE	TRUE	FALSE	TRUE	TRUE	FALSE	control	NA	pCDF1b	FALSE	TRUE	FALSE
3-1	3	1	42	D6	TRUE	TRUE	FALSE	TRUE	TRUE	FALSE	control	NA	pCDF1b	FALSE	TRUE	FALSE
3-1	3	1	43	D7	TRUE	TRUE	FALSE	TRUE	TRUE	FALSE	control	NA	pCDF1b	FALSE	TRUE	FALSE
3-1	3	1	44	D8	TRUE	FALSE	FALSE	TRUE	FALSE	TRUE	control	NA	pCDF1b	FALSE	TRUE	FALSE
3-1	3	1	45	D9	TRUE	FALSE	FALSE	TRUE	TRUE	FALSE	control	NA	pCDF1b	FALSE	TRUE	FALSE
3-1	3	1	46	D10	TRUE	FALSE	TRUE	TRUE	TRUE	TRUE	control	NA	pCDF1b	FALSE	TRUE	FALSE
3-1	3	1	47	D11	TRUE	FALSE	FALSE	TRUE	TRUE	FALSE	control	NA	pCDF1b	FALSE	TRUE	FALSE
3-1	3	1	48	D12	TRUE	FALSE	FALSE	TRUE	TRUE	FALSE	control	NA	pCDF1b	FALSE	TRUE	FALSE
3-1	3	1	49	E1	TRUE	FALSE	FALSE	TRUE	TRUE	FALSE	control	NA	pCDF1b	FALSE	TRUE	FALSE
3-1	3	1	50	E2	TRUE	FALSE	FALSE	TRUE	TRUE	FALSE	control	NA	pCDF1b	FALSE	TRUE	FALSE
3-1	3	1	51	E3	TRUE	TRUE	FALSE	TRUE	TRUE	FALSE	control	NA	pCDF1b	FALSE	TRUE	FALSE
3-1	3	1	52	E4	TRUE	FALSE	FALSE	TRUE	TRUE	FALSE	control	NA	pCDF1b	FALSE	TRUE	FALSE
3-1	3	1	53	E5	TRUE	FALSE	TRUE	TRUE	TRUE	FALSE	control	NA	pCDF1b	FALSE	TRUE	FALSE
3-1	3	1	54	E6	TRUE	TRUE	FALSE	TRUE	TRUE	FALSE	control	NA	pCDF1b	FALSE	TRUE	FALSE
3-1	3	1	55	E7	TRUE	FALSE	FALSE	TRUE	TRUE	FALSE	control	NA	pCDF1b	FALSE	TRUE	FALSE
3-1	3	1	56	E8	TRUE	TRUE	FALSE	TRUE	TRUE	FALSE	control	NA	pCDF1b	FALSE	TRUE	FALSE
3-1	3	1	57	E9	TRUE	TRUE	FALSE	TRUE	TRUE	FALSE	control	NA	pCDF1b	FALSE	TRUE	FALSE
3-1	3	1	58	E10	TRUE	TRUE	FALSE	TRUE	TRUE	FALSE	control	NA	pCDF1b	FALSE	TRUE	FALSE
3-1	3	1	59	E11	TRUE	TRUE	FALSE	TRUE	TRUE	FALSE	control	NA	pCDF1b	FALSE	TRUE	FALSE
3-1	3	1	60	E12	TRUE	TRUE	FALSE	TRUE	TRUE	FALSE	control	NA	pCDF1b	FALSE	TRUE	FALSE
3-1	3	1	61	F1	TRUE	TRUE	FALSE	TRUE	TRUE	FALSE	control	NA	pCDF1b	FALSE	TRUE	FALSE
3-1	3	1	62	F2	TRUE	FALSE	FALSE	TRUE	TRUE	FALSE	control	NA	pCDF1b	FALSE	TRUE	FALSE
3-1	3	1	63	F3	TRUE	FALSE	TRUE	TRUE	TRUE	FALSE	control	NA	pCDF1b	FALSE	TRUE	FALSE
3-1	3	1	64	F4	TRUE	FALSE	FALSE	TRUE	TRUE	FALSE	control	NA	pCDF1b	FALSE	TRUE	FALSE
3-1	3	1	65	F5	TRUE	FALSE	TRUE	TRUE	TRUE	FALSE	control	NA	pCDF1b	FALSE	TRUE	FALSE
3-1	3	1	66	F6	TRUE	FALSE	TRUE	TRUE	TRUE	FALSE	control	NA	pCDF1b	FALSE	TRUE	FALSE
3-1	3	1	67	F7	TRUE	FALSE	FALSE	TRUE	TRUE	FALSE	control	NA	pCDF1b	FALSE	TRUE	FALSE
3-1	3	1	68	F8	TRUE	TRUE	FALSE	TRUE	TRUE	FALSE	control	NA	pCDF1b	FALSE	TRUE	FALSE
3-1	3	1	69	F9	TRUE	FALSE	FALSE	TRUE	TRUE	FALSE	control	NA	pCDF1b	FALSE	TRUE	FALSE
3-1	3	1	70	F10	TRUE	TRUE	FALSE	TRUE	TRUE	FALSE	control	NA	pCDF1b	FALSE	TRUE	FALSE
3-1	3	1	71	F11	TRUE	FALSE	FALSE	TRUE	TRUE	FALSE	control	NA	pCDF1b	FALSE	TRUE	FALSE
3-1	3	1	72	F12	TRUE	TRUE	FALSE	TRUE	TRUE	FALSE	control	NA	pCDF1b	FALSE	TRUE	FALSE
3-1	3	1	73	G1	TRUE	FALSE	FALSE	TRUE	FALSE	TRUE	control	NA	pCDF1b	FALSE	TRUE	FALSE
3-1	3	1	74	G2	TRUE	TRUE	FALSE	TRUE	TRUE	FALSE	control	NA	pCDF1b	FALSE	TRUE	FALSE
3-1	3	1	75	G3	TRUE	TRUE	FALSE	TRUE	TRUE	FALSE	control	NA	pCDF1b	FALSE	TRUE	FALSE
3-1	3	1	76	G4	TRUE	TRUE	FALSE	TRUE	TRUE	FALSE	control	NA	pCDF1b	FALSE	TRUE	FALSE
3-1	3	1	77	G5	TRUE	TRUE	FALSE	TRUE	TRUE	FALSE	control	NA	pCDF1b	FALSE	TRUE	FALSE
3-1	3	1	78	G6	TRUE	TRUE	FALSE	TRUE	TRUE	FALSE	control	NA	pCDF1b	FALSE	TRUE	FALSE
3-1	3	1	79	G7	TRUE	FALSE	FALSE	TRUE	TRUE	TRUE	control	NA	pCDF1b	FALSE	TRUE	FALSE
[truncated: 689 more rows]

## Sheet: Proportional data; S2
Sample	Bystander	host	pKJK5_type	readout	RP4	pKJK5	competitive_ratio
1_1	pCDF1b_par	C	nt2	direct_selection	0.47619	0.285714	-0.221849
1_1	pCDF1b_par	G	nt2	direct_selection	0.125	0.625	0.69897
1_2	pCDF1b_par	C	nt2	direct_selection	0.571429	0.857143	0.176091
1_2	pCDF1b_par	G	nt2	direct_selection	0.264706	0.294118	0.0457575
1_3	pCDF1b_par	C	nt2	direct_selection	1.11765	0.470588	-0.375664
1_3	pCDF1b_par	G	nt2	direct_selection	1.3	0.85	-0.184524
1_4	pCDF1b_par	C	nt2	direct_selection	0.875	0.75	-0.0669468
1_4	pCDF1b_par	G	nt2	direct_selection	0.4	0.5	0.09691
1_5	pCDF1b_par	C	nt2	direct_selection	0.75	0.916667	0.0871502
1_5	pCDF1b_par	G	nt2	direct_selection	0.307692	0.615385	0.30103
1_6	pCDF1b_par	C	aphA99	direct_selection	0.116667	0.611111	0.719173
1_6	pCDF1b_par	G	aphA99	direct_selection	0.0785714	0.5	0.803705
1_7	pCDF1b_par	C	aphA99	direct_selection	0.214286	0.47619	0.346787
1_7	pCDF1b_par	G	aphA99	direct_selection	0.0772727	0.636364	0.915679
1_8	pCDF1b_par	C	aphA99	direct_selection	0.25	0.2	-0.09691
1_8	pCDF1b_par	G	aphA99	direct_selection	0.107692	0.846154	0.895265
1_9	pCDF1b_par	C	aphA99	direct_selection	0.2	0.342857	0.234083
1_9	pCDF1b_par	G	aphA99	direct_selection	0.186667	0.433333	0.365755
1_10	pCDF1b_par	C	aphA99	direct_selection	0.238095	0.595238	0.39794
1_10	pCDF1b_par	G	aphA99	direct_selection	0.157692	0.769231	0.688246
2_1	pCDF1b	C	nt2	direct_selection	1.53333	0.12	-1.10646
2_1	pCDF1b	G	nt2	direct_selection	0.947368	0.142105	-0.823909
2_2	pCDF1b	C	nt2	direct_selection	2.42857	0.0714286	-1.53148
2_2	pCDF1b	G	nt2	direct_selection	0.733333	0.1	-0.865301
2_3	pCDF1b	C	nt2	direct_selection	0.75	0.0625	-1.07918
2_3	pCDF1b	G	nt2	direct_selection	1.5	0.114286	-1.1181
2_4	pCDF1b	C	nt2	direct_selection	1.5	0.0625	-1.38021
2_4	pCDF1b	G	nt2	direct_selection	0.941176	0.0764706	-1.09018
2_5	pCDF1b	C	nt2	direct_selection	0.416667	0.075	-0.744727
2_5	pCDF1b	G	nt2	direct_selection	0.857143	0.128571	-0.823909
2_6	pCDF1b	C	aphA99	direct_selection	0.611111	0.00388889	-2.19629
2_6	pCDF1b	G	aphA99	direct_selection	0.5	0.225	-0.346787
2_7	pCDF1b	C	aphA99	direct_selection	0.875	0.00625	-2.14613
2_7	pCDF1b	G	aphA99	direct_selection	0.5	0.35	-0.154902
2_8	pCDF1b	C	aphA99	direct_selection	0.911765	0.00294118	-2.49136
2_8	pCDF1b	G	aphA99	direct_selection	0.857143	0.414286	-0.315753
2_9	pCDF1b	C	aphA99	direct_selection	0.47619	0.00714286	-1.82391
2_9	pCDF1b	G	aphA99	direct_selection	0.4	0.56	0.146128
2_10	pCDF1b	C	aphA99	direct_selection	1.10345	0.00551724	-2.30103
2_10	pCDF1b	G	aphA99	direct_selection	2	0.866667	-0.363178
1_1	pCDF1b_par	S	nt2	stamp_plating	0	1	NA
1_10	pCDF1b_par	S	aphA99	stamp_plating	0	1	NA
1_2	pCDF1b_par	S	nt2	stamp_plating	0	1	NA
1_3	pCDF1b_par	S	nt2	stamp_plating	0	1	NA
1_4	pCDF1b_par	S	nt2	stamp_plating	0.0588235	1	1.23045
1_5	pCDF1b_par	S	nt2	stamp_plating	0	1	NA
1_6	pCDF1b_par	S	aphA99	stamp_plating	0.0384615	1	1.41497
1_7	pCDF1b_par	S	aphA99	stamp_plating	0	0.952381	NA
1_8	pCDF1b_par	S	aphA99	stamp_plating	0	1	NA
1_9	pCDF1b_par	S	aphA99	stamp_plating	0	1	NA
2_1	pCDF1b	S	nt2	stamp_plating	0.5	0.833333	0.221849
2_10	pCDF1b	S	aphA99	stamp_plating	0.0113636	0.965909	1.92942
2_2	pCDF1b	S	nt2	stamp_plating	0.555556	0.888889	0.20412
2_3	pCDF1b	S	nt2	stamp_plating	0.0555556	1	1.25527
2_4	pCDF1b	S	nt2	stamp_plating	0.833333	0.5	-0.221849
2_5	pCDF1b	S	nt2	stamp_plating	0.3	0.95	0.500602
2_6	pCDF1b	S	aphA99	stamp_plating	0.0119048	1	1.92428
2_7	pCDF1b	S	aphA99	stamp_plating	0.0106383	0.978723	1.96379
2_8	pCDF1b	S	aphA99	stamp_plating	0	1	NA
2_9	pCDF1b	S	aphA99	stamp_plating	0.010989	0.989011	1.95424

## Sheet: Raw data; S3
Replicate	Batch	Position	Treatment_type	pKJK5_variant	Target_plasmid	Bystander_plasmid	Donor_OD_preadjust	Donor_OD_postadjust	Recipient_OD_preadjust	Recipient_OD_postadjust	LB_count1	LB_dilution1	LB_count2	LB_dilution2	LB_count3	LB_dilution3	C_count1	C_dilution1	C_count2	C_dilution2	C_count3	C_dilution3	CT_count1	CT_dilution1	CT_count2	CT_dilution2	CT_count3	CT_dilution3	CK_count1	CK_dilution1	CK_count2	CK_dilution2	CK_count3	CK_dilution3
1	1	1	treatment	aphA99	RP4	NA	0.815	0.554	1.174	0.618	5	5	7	5	10	5	2	5	6	5	3	5	5	2	3	2	9	2	4	5	4	5	2	5
2	1	2	treatment	aphA99	RP4	NA	0.815	0.554	1.174	0.618	13	5	9	5	4	5	5	5	2	5	4	5	45	1	3	2	4	2	5	5	3	5	2	5
3	1	3	treatment	aphA99	RP4	NA	0.815	0.554	1.174	0.618	6	5	6	5	9	5	7	5	4	5	4	5	4	2	5	2	6	2	3	5	3	5	4	5
1	1	4	treatment	nt2	RP4	NA	0.827	0.553	1.174	0.618	13	5	11	5	12	5	8	5	6	5	7	5	4	5	3	5	2	5	6	5	7	5	4	5
2	1	5	treatment	nt2	RP4	NA	0.827	0.553	1.174	0.618	11	5	10	5	7	5	5	5	3	5	4	5	5	5	6	5	5	5	6	5	8	5	3	5
3	1	6	treatment	nt2	RP4	NA	0.827	0.553	1.174	0.618	10	5	10	5	9	5	11	5	12	5	5	5	2	5	3	5	5	5	3	5	7	5	4	5
1	1	7	treatment	aphA99	RP4	pCDF1b	1.121	0.639	0.893	0.58	30	5					73	4					114	1					92	4
2	1	8	treatment	aphA99	RP4	pCDF1b	1.121	0.639	0.893	0.58	30	5					89	4					222	1					61	4
3	1	9	treatment	aphA99	RP4	pCDF1b	1.121	0.639	0.893	0.58	32	5					50	4					220	1					93	4
1	1	10	treatment	nt2	RP4	pCDF1b	1.05	0.614	0.893	0.58	76	5					156	4					6112	2					177	4
2	1	11	treatment	nt2	RP4	pCDF1b	1.05	0.614	0.893	0.58	18	5					136	4					4888	2					141	4
3	1	12	treatment	nt2	RP4	pCDF1b	1.05	0.614	0.893	0.58	134	5					250	4					8808	2					261	4
1	2	1	treatment	aphA99	RP4	pCDF1b_par	1.044	0.603	1.101	0.623	60	5					150	4					57	4					42	4
2	2	2	treatment	aphA99	RP4	pCDF1b_par	1.044	0.603	1.101	0.623	71	5					124	4					106	4					37	4
3	2	3	treatment	aphA99	RP4	pCDF1b_par	1.044	0.603	1.101	0.623	51	4					246	4					135	4					66	4
1	2	4	treatment	nt2	RP4	pCDF1b_par	1.045	0.611	1.101	0.623	71	5					118	4					62	4					118	4
2	2	5	treatment	nt2	RP4	pCDF1b_par	1.045	0.611	1.101	0.623	68	5					200	4					85	4					225	4
3	2	6	treatment	nt2	RP4	pCDF1b_par	1.045	0.611	1.101	0.623	71	5					148	4					70	4					185	4
1	2	7	treatment	aphA99	pOGG99	NA	0.815	0.554	1.186	0.615	8	5	7	5	9	5	6	5	6	5	10	5	3	5	7	5	4	5	10	4	11	4	19	4
2	2	8	treatment	aphA99	pOGG99	NA	0.815	0.554	1.186	0.615	15	5	16	5	15	5	11	5	11	5	9	5	7	5	6	5	6	5	18	4	18	4	22	4
3	2	9	treatment	aphA99	pOGG99	NA	0.815	0.554	1.186	0.615	10	5	13	5	11	5	8	5	9	5	5	5	7	5	5	5	5	5	17	4	11	4	7	4
1	2	10	treatment	nt2	pOGG99	NA	0.827	0.553	1.186	0.615	13	5	12	5	11	5	6	5	4	5	6	5	2	3	5	3	4	3	8	5	6	5	4	5
2	2	11	treatment	nt2	pOGG99	NA	0.827	0.553	1.186	0.615	9	5	10	5	9	5	8	5	6	5	5	5	2	3	2	3	3	3	5	5	4	5	4	5
3	2	12	treatment	nt2	pOGG99	NA	0.827	0.553	1.186	0.615	8	5	7	5	14	5	8	5	3	5	5	5	20	2	7	3	5	3	7	5	6	5	3	5
1	3	1	treatment	aphA99	pOGG99_par	NA	0.815	0.554	1.038	0.614	13	5	11	5	12	5	9	4	5	4	5	4	10	1	12	1	8	1	5	4	4	4	5	4
2	3	2	treatment	aphA99	pOGG99_par	NA	0.815	0.554	1.038	0.614	10	5	16	5	3	5	3	4	4	4	4	4	2	1	3	1	4	1	9	4	11	4	2	4
3	3	3	treatment	aphA99	pOGG99_par	NA	0.815	0.554	1.038	0.614	9	5	7	5	12	5	4	4	4	4	5	4	5	1	4	1	2	1	5	4	3	4	5	4
1	3	4	treatment	nt2	pOGG99_par	NA	0.827	0.553	1.038	0.614	8	5	10	5	7	5	9	4	12	4	9	4	NA	NA	2	2	NA	NA	5	4	13	4	12	4
2	3	5	treatment	nt2	pOGG99_par	NA	0.827	0.553	1.038	0.614	6	5	19	5	8	5	5	4	7	4	10	4	1	2	NA	NA	1	3	10	4	5	4	10	4
3	3	6	treatment	nt2	pOGG99_par	NA	0.827	0.553	1.038	0.614	6	5	12	5	12	5	5	4	5	4	10	4	1	3	NA	NA	3	3	7	4	8	4	11	4
1	3	7	treatment	aphA99	pHERD99	NA	0.815	0.554	1.139	0.609	13	5	7	5	5	5	15	4	14	4	14	4	24	4	19	4	15	4	23	0	22	0	19	0
2	3	8	treatment	aphA99	pHERD99	NA	0.815	0.554	1.139	0.609	6	5	6	5	8	5	19	4	15	4	20	4	22	4	22	4	19	4	20	0	21	0	3	1
3	3	9	treatment	aphA99	pHERD99	NA	0.815	0.554	1.139	0.609	8	5	8	5	9	5	15	4	9	4	11	4	16	4	17	4	19	4	3	1	5	1	4	1
1	3	10	treatment	nt2	pHERD99	NA	0.827	0.553	1.139	0.609	3	5	7	4	8	4	19	2	12	2	13	2	11	2	17	2	17	2	8	2	9	2	4	2
2	3	11	treatment	nt2	pHERD99	NA	0.827	0.553	1.139	0.609	20	4	26	4	20	4	4	2	3	2	5	2	5	2	6	2	8	2	2	2	8	1	12	1
3	3	12	treatment	nt2	pHERD99	NA	0.827	0.553	1.139	0.609	11	5	5	5	5	5	7	2	7	2	2	2	4	2	3	2	5	2	15	1	15	1	12	1
1	4	1	treatment	aphA99	pHERD99_par	NA	0.815	0.554	1.038	0.615	6	5	23	4	6	5	5	2	8	2	9	2	9	1	16	1	10	1	4	2	3	2	4	2
2	4	2	treatment	aphA99	pHERD99_par	NA	0.815	0.554	1.038	0.615	4	5	1	5	7	5	2	2	2	2	1	2	11	1	8	1	9	1	2	2	1	2	3	1
3	4	3	treatment	aphA99	pHERD99_par	NA	0.815	0.554	1.038	0.615	7	5	27	4	19	4	2	2	6	2	11	2	18	1	3	2	5	2	3	2	12	1	13	1
1	4	4	treatment	nt2	pHERD99_par	NA	0.827	0.553	1.038	0.615	33	4	33	4	41	4	16	2	11	2	11	2	9	2	8	2	13	2	15	2	18	2	12	2
2	4	5	treatment	nt2	pHERD99_par	NA	0.827	0.553	1.038	0.615	15	4	24	4	24	4	9	2	3	2	7	2	4	2	6	2	3	2	7	2	9	2	7	2
3	4	6	treatment	nt2	pHERD99_par	NA	0.827	0.553	1.038	0.615	4	5	3	5	2	5	10	2	9	2	12	2	7	2	7	2	6	2	16	2	16	2	15	2
1	4	7	treatment	aphA99	pSEVA251-99	NA	0.815	0.554	1.183	0.615	10	5	13	5	13	5	9	5	15	5	7	5	6	5	8	5	12	5	4	5	3	5	7	5
2	4	8	treatment	aphA99	pSEVA251-99	NA	0.815	0.554	1.183	0.615	12	5	14	5	4	5	5	5	9	5	5	5	5	5	4	5	6	5	3	5	1	5	27	4
3	4	9	treatment	aphA99	pSEVA251-99	NA	0.815	0.554	1.183	0.615	11	5	21	5	21	5	14	5	11	5	7	5	7	5	6	5	3	5	4	5	2	5	4	5
1	4	10	treatment	nt2	pSEVA251-99	NA	0.827	0.553	1.183	0.615	5	5	10	5	9	5	4	5	8	5	5	5	4	5	4	5	2	5	8	5	8	5	5	5
2	4	11	treatment	nt2	pSEVA251-99	NA	0.827	0.553	1.183	0.615	8	5	8	5	8	5	7	5	5	5	8	5	7	5	7	5	7	5	5	5	4	5	5	5
3	4	12	treatment	nt2	pSEVA251-99	NA	0.827	0.553	1.183	0.615	9	5	8	5	8	5	8	5	7	5	3	5	6	5	6	5	8	5	31	4	34	4	32	4
1	5	1	treatment	aphA99	pSEVA251-99_par	NA	0.815	0.554	1.186	0.622	6	5	7	5	5	5	3	5	2	5	4	5	11	2	10	2	10	2	19	4	22	4	3	5
2	5	2	treatment	aphA99	pSEVA251-99_par	NA	0.815	0.554	1.186	0.622	5	5	3	5	7	5	3	5	1	5	3	5	3	2	4	2	7	2	2	5	4	5	1	5
3	5	3	treatment	aphA99	pSEVA251-99_par	NA	0.815	0.554	1.186	0.622	5	5	6	5	8	5	3	5	16	4	16	4	16	2	9	2	15	2	3	5	1	5	3	5
1	5	4	treatment	nt2	pSEVA251-99_par	NA	0.827	0.553	1.186	0.622	14	5	17	5	16	5	14	5	13	5	7	5	9	5	10	5	12	5	9	5	13	5	11	5
2	5	5	treatment	nt2	pSEVA251-99_par	NA	0.827	0.553	1.186	0.622	13	5	7	5	7	5	2	5	8	5	4	5	4	5	6	5	3	5	10	5	3	5	7	5
3	5	6	treatment	nt2	pSEVA251-99_par	NA	0.827	0.553	1.186	0.622	18	5	17	5	10	5	6	5	5	5	8	5	2	5	4	5	6	5	10	5	6	5	9	5

[truncated: 6 more sheets: Competitive Ratio; S3, Raw data; S4, Cas counts; 5A, CRISPR counts; 5A, TA counts; 5B, TA compatibility network]
